# Supplementary material for: Aldolase-regulated G3BP1/2+ condensates control insulin mRNA storage in beta cells
Source: EMBO J. 2025 May 12;44(13):3669–96. doi: 10.1038/s44318-025-00448-7 (PMC12216156; doi:10.1038/s44318-025-00448-7)
Supplement: Supplementary file 1 — Table EV1 [file 44318_2025_448_MOESM1_ESM.xlsx]

## Sheet: Sheet1
Table EV1. Antibody list
Antibody	Brand/Catalog	Dilution for WB	Dilution for IF
	number
G3BP1	abcam, ab181150	1:1.000	1:400
G3BP2	abcam, ab86135	1:2.000	1:400
Insulin-Proinsulin	Sigma, I-2018	1:1.000	1:200
eIF3b	Santa Cruz, sc-16377		1:400
ICA512	Solimena Lab, ME1 mAb	1:1.000
PC1/3	GeneTex, GTX113797	1:1.000
PC2	GeneTex, GTX23533	1:1.000
AMPKa	Cell Signaling, #2532	1:1.000
Phospho-AMPKa	Cell Signaling, #2531	1:1.000
eIF2a	Cell Signaling, #9722	1:1.000
Phospho-eIF2a	Cell Signaling, #9721	1:1.000
Puromycin	Sigma Aldrich, #ZMS1016	1:1.000
Secundary Antobody
Goat Anti-Mouse IgG (H+L)-HRP	BioRad, #1706516	1:4.000
Goat Anti-Rabbit IgG (H+L)-HRP	BioRad, #1705046	1:4.000
Alexa Fluor 488 goat anti-mouse IgG	Molecular probe, #A10001		1:1.000
Alexa Fluor 568 goat anti-mouse IgG	Molecular probe, #A10037		1:1.000
Alexa Fluor 488 goat anti-rabbit IgG	Molecular probe, #A11008		1:1.000
Alexa Fluor 568 goat anti-rabbit IgG	Molecular probe, #A11011		1:1.000
Alexa Fluor 568 goat anti-rabbit IgG	Molecular probe, #A11011		1:1.000
Alexa Fluor 633 donkey anti-goat igG	Molecular probe, #A-21082		1:1.000
