# Supplementary material for: Aldolase-regulated G3BP1/2+ condensates control insulin mRNA storage in beta cells
Source: EMBO J. 2025 May 12;44(13):3669–96. doi: 10.1038/s44318-025-00448-7 (PMC12216156; doi:10.1038/s44318-025-00448-7)
Supplement: Supplementary file 2 — Table EV2 [file 44318_2025_448_MOESM2_ESM.xlsx]

## Sheet: Sheet1
Table EV2. Primer sequences
Target gene	Forward Primer (5’-3’)	Reverse Primer (5’-3’)
G3BP1	CAGAGGTGGTGCCTGATGATT	GTGCTCTTCTGCACATCGTC
G3BP2	TGCTTCGAGGGAGGAGAATC	CTGTGCAAATACTCGGGAGC
PTPRN	CCTCACCTGCTCAACTTTTCC	GTCCCCTCCCCAAGCAGCAC
Pcsk1	TGTGGATATTTACAGTGCAAGC	GGAGATAACTGTGACTGTGATGG
Pcsk2	CTGCAACAAGAAGGATTTGACC	GGATGATGGAATTGACTATCTCC
Ins1	CCCTGCTGGCCCTGCTTGC	GGACCTTCAGACCTTGGCGT
Ins2	CCCTGCTGGCCCTGCTCTTC	CAGGTGACCTTCAGACCTTGGCAC
Actb	CAACGGCTCCGGCATGTGCAAAG	TCTTCTCCATGTCGTCCCAGTTG
Tubg1	GAGGGCATCGTAGAAGAGTTC	AATCCGCTGGCCCAGTTGTTG
