# Supplementary material for: Aldolase-regulated G3BP1/2+ condensates control insulin mRNA storage in beta cells
Source: EMBO J. 2025 May 12;44(13):3669–96. doi: 10.1038/s44318-025-00448-7 (PMC12216156; doi:10.1038/s44318-025-00448-7)
Supplement: Supplementary file 3 — Table EV3 [file 44318_2025_448_MOESM3_ESM.xlsx]

## Sheet: Sheet1
Table EV3. NLD blood glucose levels
	Blood glucose [mM] (Before tissue excission)	Time before excission
NLD1	6	20-30 minutes
NLD2	6.4	30 minutes
NLD3	6.2	5-20 minutes
