# Supplementary material for: Aldolase-regulated G3BP1/2+ condensates control insulin mRNA storage in beta cells
Source: EMBO J. 2025 May 12;44(13):3669–96. doi: 10.1038/s44318-025-00448-7 (PMC12216156; doi:10.1038/s44318-025-00448-7)
Supplement: Supplementary file 4 — Table EV4 [file 44318_2025_448_MOESM4_ESM.xlsx]

## Sheet: Sheet1
	Table EV4. Custom probe sequences
	Pcsk2	Probe sequence (5' to 3')
	Mouse Pcsk2_1	gtgtgtacccgagagaaaga
	Mouse Pcsk2_2	cagcaaatctgtacgctgtc
	Mouse Pcsk2_3	gtaggctgcgtcttcttttg
	Mouse Pcsk2_4	cggtcaaatccttcttgttg
	Mouse Pcsk2_5	gagaggatcattcatgttga
	Mouse Pcsk2_6	tcggccacgttcaagtctag
	Mouse Pcsk2_7	cactccttttcctgtgtatc
	Mouse Pcsk2_8	ccatcatccataattccaat
	Mouse Pcsk2_9	gtctgggtggagatagtcaa
	Mouse Pcsk2_10	gactccacagatattgttgc
	Mouse Pcsk2_11	accttggagttgtatgctac
	Mouse Pcsk2_12	gatgtctgtcataaagggct
	Mouse Pcsk2_13	cttgcactgtagatgtcgat
	Mouse Pcsk2_14	cacagttgcagtcatcgtag
	Mouse Pcsk2_15	gagtgtctcagagtacagtt
	Mouse Pcsk2_16	gttagcctccaaagctaatg
	Mouse Pcsk2_17	gaacctcatcatgaagctgg
	Mouse Pcsk2_18	aaggactccgtagccaaaga
	Mouse Pcsk2_19	tttagccattttcaccatgg
	Mouse Pcsk2_20	tctccggaacagttttccag
	Mouse Pcsk2_21	cctcacatgcatttgttttg
	Mouse Pcsk2_22	aggtagcggacgaagttttc
	Mouse Pcsk2_23	tgactgtgatgacagcttgg
	Mouse Pcsk2_24	aggtcatgttgatgttcagg
	Mouse Pcsk2_25	cggctcagcaaaatggactt
	Mouse Pcsk2_26	tgaagcatcagggtccattc
	Mouse Pcsk2_27	ttagactggtaatccctcac
	Mouse Pcsk2_28	ataatcattgacagcgagca
	Mouse Pcsk2_29	acgctatatttgggctacag
	Mouse Pcsk2_30	gtcgagtcacacataggaca
	Mouse Pcsk2_31	caaccacccatttacatgac
	Mouse Pcsk2_32	agctgaggccacgaatattc
	Mouse Pcsk2_33	tcttgcttaatccaagccac
	Mouse Pcsk2_34	ctcagtttacatccctgact
	Mouse Pcsk2_35	accacatcttttctcatcag
	Mouse Pcsk2_36	aaactttcaaagctcgtgcc
	Mouse Pcsk2_37	acacgatttgggtataggga
	Mouse Pcsk2_38	tgtaagaggcattttggctg
	Mouse Pcsk2_39	ctgcgggtgtgtggataaag
	Mouse Pcsk2_40	gctgtgtaaagagtacctga
	Mouse Pcsk2_41	ctggtagtttctctcttgga
	Mouse Pcsk2_42	tagccagacagcagctagat
	Mouse Pcsk2_43	tggttgtgtcataacaggga
	Mouse Pcsk2_44	gaaatcaaagccctggttgg
	Mouse Pcsk2_45	tattgcactccagtgatagt
	Mouse Pcsk2_46	ccttctcaaacagtgactca
	Mouse Pcsk2_47	aactcatgccttctgatgtg
	Mouse Pcsk2_48	actagaggtccacataagta
	Ptprn	Probe sequence (5' to 3')
	mouse Ptprn_1	gatgcgaacaaagtctgcgg
	mouse Ptprn_2	caagccatcctgaatacaga
	mouse Ptprn_3	ctggagaactggggaagtga
	mouse Ptprn_4	aagccttgggacatgagttg
	mouse Ptprn_5	agatcacatgctgggtaagg
	mouse Ptprn_6	taacaactcagcctgcagag
	mouse Ptprn_7	tagcagatgctccaagagag
	mouse Ptprn_8	aggttcataggtcagagcag
	mouse Ptprn_9	gtggaagaggtaaggctgta
	mouse Ptprn_10	aggtgaccaacaccaactac
	mouse Ptprn_11	acttctgctgaagagtgcag
	mouse Ptprn_12	cagagtgagtccccaaaatg
	mouse Ptprn_13	ctgtaaggtccccaaaagag
	mouse Ptprn_14	gccctgaatcttggaaaagt
	mouse Ptprn_15	agactcaattctggttgtgc
	mouse Ptprn_16	cagtacagcagtcaatctct
	mouse Ptprn_17	agagggtagaaaactgctcc
	mouse Ptprn_18	ttcaagatttcttcctgtgc
	mouse Ptprn_19	attgttttcttgacatcggc
	mouse Ptprn_20	ctggtcagtgacgatatagc
	mouse Ptprn_21	aagctaccggaggacatatg
	mouse Ptprn_22	gattcggaaggtgacagctg
	mouse Ptprn_23	gtcacatctgccaaagacag
	mouse Ptprn_24	tagagtaagcagcactgagc
	mouse Ptprn_25	cgaatgatggcgcatacaca
	mouse Ptprn_26	aggtcctggtactcaaaagt
	mouse Ptprn_27	ccggttaaacagggactttg
	mouse Ptprn_28	tgaactgggaggacacactg
	mouse Ptprn_29	aatcatgtgtcctgtggaga
	mouse Ptprn_30	aaggtgatcctccatgtatg
	mouse Ptprn_31	ttcttgatgttgctctcatc
	mouse Ptprn_32	ctggcgttgatgtaatcact
	mouse Ptprn_33	gggtcagcataacgatgaca
	mouse Ptprn_34	gtagagggaagatccttcat
	mouse Ptprn_35	ctgcaggttcttaaggtaga
	mouse Ptprn_36	aagtggaactgagtgagcgt
	mouse Ptprn_37	ctgtagcacttgttcacttt
	mouse Ptprn_38	cactgcagtgcactatgatg
	mouse Ptprn_39	cgattcaggaccatgtcaat
	mouse Ptprn_40	gcagcaatatcaatctcctt
	mouse Ptprn_41	gtccttagaacggacaagtc
	mouse Ptprn_42	gctgtcagcgcaaactcaaa
	mouse Ptprn_43	ttgaggatagcattcacctc
	mouse Ptprn_44	tagcatggataaagcagggc
	mouse Ptprn_45	tgctttgtctataggtggta
	mouse Ptprn_46	agaaggttgagcagggtcaa
	mouse Ptprn_47	gaaatgttcccttgtgctag
	mouse Ptprn_48	gctgcacagacaacacacta
	Pcsk1	Probe sequence (5' to 3')
	mouse Pcsk1_1	cgctcactaaagtgcttcag
	mouse Pcsk1_2	gggctgggagaaaagaagca
	mouse Pcsk1_3	accttgttctcacacaagta
	mouse Pcsk1_4	aacaaactgcctctttgctt
	mouse Pcsk1_5	acgtcacacgatcatcatca
	mouse Pcsk1_6	agatccaatgctgagtcttt
	mouse Pcsk1_7	gtatcttgcaagtaccactg
	mouse Pcsk1_8	caactcctttgccagtaata
	mouse Pcsk1_9	ccatcatccagtacagtaat
	mouse Pcsk1_10	aatgtctgtgtgattccact
	mouse Pcsk1_11	aaatcatagctagcctctgg
	mouse Pcsk1_12	aggcactgctgatagagatg
	mouse Pcsk1_13	ttattcgctggtctgtgtaa
	mouse Pcsk1_14	tgatagcattttcttgtcct
	mouse Pcsk1_15	aaggtctcctctacgagaat
	mouse Pcsk1_16	tttcagccaacagtacagtg
	mouse Pcsk1_17	tcccaattcttaaagccatt
	mouse Pcsk1_18	gtcattctggactgtattgt
	mouse Pcsk1_19	aacattcaccatcttttcca
	mouse Pcsk1_20	ttttgggtaccaggagattg
	mouse Pcsk1_21	cataagggatgctgagcttt
	mouse Pcsk1_22	cactgtacagactgtcttca
	mouse Pcsk1_23	ttctcctcatttaggatgtc
	mouse Pcsk1_24	agggacacaacaactccaga
	mouse Pcsk1_25	actgtagtaaagggctgtgt
	mouse Pcsk1_26	aggataaactgtagcagcca
	mouse Pcsk1_27	accccattgcaaaaataggg
	mouse Pcsk1_28	catagagacctctacatggt
	mouse Pcsk1_29	tcttacatagcatgggtcac
	mouse Pcsk1_30	tgcttctctgctaaagcatt
	mouse Pcsk1_31	cagcttgcaaaaggcatctt
	mouse Pcsk1_32	ctcacactttcatcaatcct
	mouse Pcsk1_33	ctggacactgtacaagcaca
	mouse Pcsk1_34	gagtgggcaaagttacatgc
	mouse Pcsk1_35	ggcagagactgcttggaaat
	mouse Pcsk1_36	tatgttggcctattcagaga
	mouse Pcsk1_37	ataagctgtctttctgagct
	mouse Pcsk1_38	gagggcttggttatgtacaa
	mouse Pcsk1_39	ctcttcagttgtaatgtgct
	mouse Pcsk1_40	atccaaatgaacctttggct
