# Supplementary material for: Aldolase-regulated G3BP1/2+ condensates control insulin mRNA storage in beta cells
Source: EMBO J. 2025 May 12;44(13):3669–96. doi: 10.1038/s44318-025-00448-7 (PMC12216156; doi:10.1038/s44318-025-00448-7)
Supplement: Supplementary file 6 — Source data Fig. 1 [file 44318_2025_448_MOESM6_ESM.zip]

Archive with 176 entries (156 files):
- Figure 1/
- __MACOSX/._Figure 1
- Figure 1/.DS_Store
- __MACOSX/Figure 1/._.DS_Store
- Figure 1/Fig 1F/
- __MACOSX/Figure 1/._Fig 1F
- Figure 1/Fig 1A/
- __MACOSX/Figure 1/._Fig 1A
- Figure 1/Fig 1D/
- __MACOSX/Figure 1/._Fig 1D
- Figure 1/Fig 1C/
- __MACOSX/Figure 1/._Fig 1C
- Figure 1/Fig 1B/
- __MACOSX/Figure 1/._Fig 1B
- Figure 1/Fig 1E/
- __MACOSX/Figure 1/._Fig 1E
- Figure 1/Fig 1F/.DS_Store
- __MACOSX/Figure 1/Fig 1F/._.DS_Store
- Figure 1/Fig 1F/G3BP1-INS1-2 mRNA 16-7/
- __MACOSX/Figure 1/Fig 1F/._G3BP1-INS1-2 mRNA 16-7
- Figure 1/Fig 1F/G3BP2-INS1-2 mRNA 16.7/
- __MACOSX/Figure 1/Fig 1F/._G3BP2-INS1-2 mRNA 16.7
- Figure 1/Fig 1F/lacZ mRNA 16.7/
- __MACOSX/Figure 1/Fig 1F/._lacZ mRNA 16.7
- Figure 1/Fig 1A/Fig 1A.xlsx
- __MACOSX/Figure 1/Fig 1A/._Fig 1A.xlsx
- Figure 1/Fig 1D/Composite.tif
- __MACOSX/Figure 1/Fig 1D/._Composite.tif
- Figure 1/Fig 1D/Composite.tif (RGB).tif
- __MACOSX/Figure 1/Fig 1D/._Composite.tif (RGB).tif
- Figure 1/Fig 1D/G3BP2.tif
- __MACOSX/Figure 1/Fig 1D/._G3BP2.tif
- Figure 1/Fig 1D/G3BP1.tif
- __MACOSX/Figure 1/Fig 1D/._G3BP1.tif
- Figure 1/Fig 1D/EIF3B.tif
- __MACOSX/Figure 1/Fig 1D/._EIF3B.tif
- Figure 1/Fig 1C/.DS_Store
- __MACOSX/Figure 1/Fig 1C/._.DS_Store
- Figure 1/Fig 1C/crop 18,07 (Fig 1C)/
- __MACOSX/Figure 1/Fig 1C/._crop 18,07 (Fig 1C)
- Figure 1/Fig 1C/Complete image Fig 1C.tif
- __MACOSX/Figure 1/Fig 1C/._Complete image Fig 1C.tif
- Figure 1/Fig 1B/.DS_Store
- __MACOSX/Figure 1/Fig 1B/._.DS_Store
- Figure 1/Fig 1B/G3BP1/
- __MACOSX/Figure 1/Fig 1B/._G3BP1
- Figure 1/Fig 1B/G3BP2/
- __MACOSX/Figure 1/Fig 1B/._G3BP2
- Figure 1/Fig 1B/Figure 1B.xlsx
- __MACOSX/Figure 1/Fig 1B/._Figure 1B.xlsx
- Figure 1/Fig 1E/.DS_Store
- __MACOSX/Figure 1/Fig 1E/._.DS_Store
- Figure 1/Fig 1E/G3BP1-INS1-2 mRNA 2.8/
- __MACOSX/Figure 1/Fig 1E/._G3BP1-INS1-2 mRNA 2.8
- Figure 1/Fig 1E/lacZ mRNA 2.8/
- __MACOSX/Figure 1/Fig 1E/._lacZ mRNA 2.8
- Figure 1/Fig 1E/G3BP2-INS1-2 mRNA 2.8/
- __MACOSX/Figure 1/Fig 1E/._G3BP2-INS1-2 mRNA 2.8
- Figure 1/Fig 1F/G3BP1-INS1-2 mRNA 16-7/.DS_Store
- __MACOSX/Figure 1/Fig 1F/G3BP1-INS1-2 mRNA 16-7/._.DS_Store
- Figure 1/Fig 1F/G3BP1-INS1-2 mRNA 16-7/Fig 1F G3BP1-eIf3b-Ins1-2mRNA complete image.tif
- __MACOSX/Figure 1/Fig 1F/G3BP1-INS1-2 mRNA 16-7/._Fig 1F G3BP1-eIf3b-Ins1-2mRNA complete image.tif
- Figure 1/Fig 1F/G3BP1-INS1-2 mRNA 16-7/crop of Fig 1F G3BP1-eIf3b-Ins1-2mRNA complete image/
- __MACOSX/Figure 1/Fig 1F/G3BP1-INS1-2 mRNA 16-7/._crop of Fig 1F G3BP1-eIf3b-Ins1-2mRNA complete image
- Figure 1/Fig 1F/G3BP2-INS1-2 mRNA 16.7/.DS_Store
- __MACOSX/Figure 1/Fig 1F/G3BP2-INS1-2 mRNA 16.7/._.DS_Store
- Figure 1/Fig 1F/G3BP2-INS1-2 mRNA 16.7/Composite.tif
- __MACOSX/Figure 1/Fig 1F/G3BP2-INS1-2 mRNA 16.7/._Composite.tif
- Figure 1/Fig 1F/G3BP2-INS1-2 mRNA 16.7/Fig 1F G3BP2-eIf3b-Ins1-2mRNA complete image.tif
- __MACOSX/Figure 1/Fig 1F/G3BP2-INS1-2 mRNA 16.7/._Fig 1F G3BP2-eIf3b-Ins1-2mRNA complete image.tif
- Figure 1/Fig 1F/G3BP2-INS1-2 mRNA 16.7/Crop of Fig 1F G3BP2-eIf3b-Ins1-2mRNA complete image/
- __MACOSX/Figure 1/Fig 1F/G3BP2-INS1-2 mRNA 16.7/._Crop of Fig 1F G3BP2-eIf3b-Ins1-2mRNA complete image
- Figure 1/Fig 1F/G3BP2-INS1-2 mRNA 16.7/Composite2.tif (RGB).tif
- __MACOSX/Figure 1/Fig 1F/G3BP2-INS1-2 mRNA 16.7/._Composite2.tif (RGB).tif
- Figure 1/Fig 1F/lacZ mRNA 16.7/Composite.tif
- __MACOSX/Figure 1/Fig 1F/lacZ mRNA 16.7/._Composite.tif
- Figure 1/Fig 1F/lacZ mRNA 16.7/Composite.tif (RGB).tif
- __MACOSX/Figure 1/Fig 1F/lacZ mRNA 16.7/._Composite.tif (RGB).tif
- Figure 1/Fig 1F/lacZ mRNA 16.7/lacz mrna.tif
- __MACOSX/Figure 1/Fig 1F/lacZ mRNA 16.7/._lacz mrna.tif
- Figure 1/Fig 1F/lacZ mRNA 16.7/G3BP1.tif
- __MACOSX/Figure 1/Fig 1F/lacZ mRNA 16.7/._G3BP1.tif
- Figure 1/Fig 1F/lacZ mRNA 16.7/EIF3B.tif
- __MACOSX/Figure 1/Fig 1F/lacZ mRNA 16.7/._EIF3B.tif
- Figure 1/Fig 1C/crop 18,07 (Fig 1C)/composite.tif
- __MACOSX/Figure 1/Fig 1C/crop 18,07 (Fig 1C)/._composite.tif
- Figure 1/Fig 1C/crop 18,07 (Fig 1C)/composite.tif (RGB).tif
- __MACOSX/Figure 1/Fig 1C/crop 18,07 (Fig 1C)/._composite.tif (RGB).tif
- Figure 1/Fig 1C/crop 18,07 (Fig 1C)/G3BP2.tif
- __MACOSX/Figure 1/Fig 1C/crop 18,07 (Fig 1C)/._G3BP2.tif
- Figure 1/Fig 1C/crop 18,07 (Fig 1C)/G3BP1.tif
- __MACOSX/Figure 1/Fig 1C/crop 18,07 (Fig 1C)/._G3BP1.tif
- Figure 1/Fig 1C/crop 18,07 (Fig 1C)/EIF3B.tif
- __MACOSX/Figure 1/Fig 1C/crop 18,07 (Fig 1C)/._EIF3B.tif
- Figure 1/Fig 1B/G3BP1/(G3BP1 crop) 04.04.23 G3BP1 n1 K8 Ars-2.8 gtub1 2023.04.04_09.47.01_Ch.tif
- __MACOSX/Figure 1/Fig 1B/G3BP1/._(G3BP1 crop) 04.04.23 G3BP1 n1 K8 Ars-2.8 gtub1 2023.04.04_09.47.01_Ch.tif
- Figure 1/Fig 1B/G3BP1/(Tubulin crop) 04.04.23 G3BP1 n1 K8 Ars-2.8 gtub2 2023.04.04_09.49.05_Ch.tif
- __MACOSX/Figure 1/Fig 1B/G3BP1/._(Tubulin crop) 04.04.23 G3BP1 n1 K8 Ars-2.8 gtub2 2023.04.04_09.49.05_Ch.tif
- Figure 1/Fig 1B/G3BP2/(Tubulin not included in figure) 04.04.23 G3BP2 n1 K8 Ars-2.8 gtub 2023.04.04_09.59.26_Ch2.tif
- __MACOSX/Figure 1/Fig 1B/G3BP2/._(Tubulin not included in figure) 04.04.23 G3BP2 n1 K8 Ars-2.8 gtub 2023.04.04_09.59.26_Ch2.tif
- Figure 1/Fig 1B/G3BP2/(G3BP2 crop) 04.04.23 G3BP2 n1 K8 Ars-2.8 gtub 2023.04.04_09.59.26_Ch.tif
- __MACOSX/Figure 1/Fig 1B/G3BP2/._(G3BP2 crop) 04.04.23 G3BP2 n1 K8 Ars-2.8 gtub 2023.04.04_09.59.26_Ch.tif
- Figure 1/Fig 1E/G3BP1-INS1-2 mRNA 2.8/.DS_Store
- __MACOSX/Figure 1/Fig 1E/G3BP1-INS1-2 mRNA 2.8/._.DS_Store
- Figure 1/Fig 1E/G3BP1-INS1-2 mRNA 2.8/crop of Fig 1E G3BP1-eIf3b-Ins1-2mRNA complete image/
- __MACOSX/Figure 1/Fig 1E/G3BP1-INS1-2 mRNA 2.8/._crop of Fig 1E G3BP1-eIf3b-Ins1-2mRNA complete image
- Figure 1/Fig 1E/G3BP1-INS1-2 mRNA 2.8/Fig 1E G3BP1-eIf3b-Ins1-2mRNA complete image.tif
- __MACOSX/Figure 1/Fig 1E/G3BP1-INS1-2 mRNA 2.8/._Fig 1E G3BP1-eIf3b-Ins1-2mRNA complete image.tif
- Figure 1/Fig 1E/lacZ mRNA 2.8/composite.tif
- __MACOSX/Figure 1/Fig 1E/lacZ mRNA 2.8/._composite.tif
- Figure 1/Fig 1E/lacZ mRNA 2.8/composite crop.tif
- __MACOSX/Figure 1/Fig 1E/lacZ mRNA 2.8/._composite crop.tif
- Figure 1/Fig 1E/lacZ mRNA 2.8/lacz mrna.tif
- __MACOSX/Figure 1/Fig 1E/lacZ mRNA 2.8/._lacz mrna.tif
- Figure 1/Fig 1E/lacZ mRNA 2.8/G3BP1.tif
- __MACOSX/Figure 1/Fig 1E/lacZ mRNA 2.8/._G3BP1.tif
- Figure 1/Fig 1E/lacZ mRNA 2.8/EIF3B.tif
- __MACOSX/Figure 1/Fig 1E/lacZ mRNA 2.8/._EIF3B.tif
- Figure 1/Fig 1E/lacZ mRNA 2.8/composite crop.tif (RGB).tif
- __MACOSX/Figure 1/Fig 1E/lacZ mRNA 2.8/._composite crop.tif (RGB).tif
- Figure 1/Fig 1E/G3BP2-INS1-2 mRNA 2.8/.DS_Store
- __MACOSX/Figure 1/Fig 1E/G3BP2-INS1-2 mRNA 2.8/._.DS_Store
- Figure 1/Fig 1E/G3BP2-INS1-2 mRNA 2.8/Crop of Fig 1E G3BP2-eIf3b-Ins1-2mRNA complete image/
- __MACOSX/Figure 1/Fig 1E/G3BP2-INS1-2 mRNA 2.8/._Crop of Fig 1E G3BP2-eIf3b-Ins1-2mRNA complete image
- Figure 1/Fig 1E/G3BP2-INS1-2 mRNA 2.8/Composite-1.tif (RGB).tif
- __MACOSX/Figure 1/Fig 1E/G3BP2-INS1-2 mRNA 2.8/._Composite-1.tif (RGB).tif
- Figure 1/Fig 1E/G3BP2-INS1-2 mRNA 2.8/Fig 1E G3BP2-eIf3b-Ins1-2mRNA complete image.tif
- __MACOSX/Figure 1/Fig 1E/G3BP2-INS1-2 mRNA 2.8/._Fig 1E G3BP2-eIf3b-Ins1-2mRNA complete image.tif
- Figure 1/Fig 1F/G3BP1-INS1-2 mRNA 16-7/crop of Fig 1F G3BP1-eIf3b-Ins1-2mRNA complete image/INS1 MRNA.tif
- __MACOSX/Figure 1/Fig 1F/G3BP1-INS1-2 mRNA 16-7/crop of Fig 1F G3BP1-eIf3b-Ins1-2mRNA complete image/._INS1 MRNA.tif
- Figure 1/Fig 1F/G3BP1-INS1-2 mRNA 16-7/crop of Fig 1F G3BP1-eIf3b-Ins1-2mRNA complete image/Composite.tif
- __MACOSX/Figure 1/Fig 1F/G3BP1-INS1-2 mRNA 16-7/crop of Fig 1F G3BP1-eIf3b-Ins1-2mRNA complete image/._Composite.tif
- Figure 1/Fig 1F/G3BP1-INS1-2 mRNA 16-7/crop of Fig 1F G3BP1-eIf3b-Ins1-2mRNA complete image/Composite.tif (RGB).tif
- __MACOSX/Figure 1/Fig 1F/G3BP1-INS1-2 mRNA 16-7/crop of Fig 1F G3BP1-eIf3b-Ins1-2mRNA complete image/._Composite.tif (RGB).tif
- Figure 1/Fig 1F/G3BP1-INS1-2 mRNA 16-7/crop of Fig 1F G3BP1-eIf3b-Ins1-2mRNA complete image/DAPI.tif
- __MACOSX/Figure 1/Fig 1F/G3BP1-INS1-2 mRNA 16-7/crop of Fig 1F G3BP1-eIf3b-Ins1-2mRNA complete image/._DAPI.tif
- Figure 1/Fig 1F/G3BP1-INS1-2 mRNA 16-7/crop of Fig 1F G3BP1-eIf3b-Ins1-2mRNA complete image/G3BP1.tif
- __MACOSX/Figure 1/Fig 1F/G3BP1-INS1-2 mRNA 16-7/crop of Fig 1F G3BP1-eIf3b-Ins1-2mRNA complete image/._G3BP1.tif
- Figure 1/Fig 1F/G3BP1-INS1-2 mRNA 16-7/crop of Fig 1F G3BP1-eIf3b-Ins1-2mRNA complete image/EIF3B.tif
- __MACOSX/Figure 1/Fig 1F/G3BP1-INS1-2 mRNA 16-7/crop of Fig 1F G3BP1-eIf3b-Ins1-2mRNA complete image/._EIF3B.tif
- Figure 1/Fig 1F/G3BP2-INS1-2 mRNA 16.7/Crop of Fig 1F G3BP2-eIf3b-Ins1-2mRNA complete image/Composite2.tif
- __MACOSX/Figure 1/Fig 1F/G3BP2-INS1-2 mRNA 16.7/Crop of Fig 1F G3BP2-eIf3b-Ins1-2mRNA complete image/._Composite2.tif
- Figure 1/Fig 1F/G3BP2-INS1-2 mRNA 16.7/Crop of Fig 1F G3BP2-eIf3b-Ins1-2mRNA complete image/.DS_Store
- __MACOSX/Figure 1/Fig 1F/G3BP2-INS1-2 mRNA 16.7/Crop of Fig 1F G3BP2-eIf3b-Ins1-2mRNA complete image/._.DS_Store
- Figure 1/Fig 1F/G3BP2-INS1-2 mRNA 16.7/Crop of Fig 1F G3BP2-eIf3b-Ins1-2mRNA complete image/G3BP2.tif
- __MACOSX/Figure 1/Fig 1F/G3BP2-INS1-2 mRNA 16.7/Crop of Fig 1F G3BP2-eIf3b-Ins1-2mRNA complete image/._G3BP2.tif
- Figure 1/Fig 1F/G3BP2-INS1-2 mRNA 16.7/Crop of Fig 1F G3BP2-eIf3b-Ins1-2mRNA complete image/EIF3B.tif
- __MACOSX/Figure 1/Fig 1F/G3BP2-INS1-2 mRNA 16.7/Crop of Fig 1F G3BP2-eIf3b-Ins1-2mRNA complete image/._EIF3B.tif
- Figure 1/Fig 1F/G3BP2-INS1-2 mRNA 16.7/Crop of Fig 1F G3BP2-eIf3b-Ins1-2mRNA complete image/INS MRNA.tif
- __MACOSX/Figure 1/Fig 1F/G3BP2-INS1-2 mRNA 16.7/Crop of Fig 1F G3BP2-eIf3b-Ins1-2mRNA complete image/._INS MRNA.tif
- Figure 1/Fig 1F/G3BP2-INS1-2 mRNA 16.7/Crop of Fig 1F G3BP2-eIf3b-Ins1-2mRNA complete image/Composite2.tif (RGB).tif
- __MACOSX/Figure 1/Fig 1F/G3BP2-INS1-2 mRNA 16.7/Crop of Fig 1F G3BP2-eIf3b-Ins1-2mRNA complete image/._Composite2.tif (RGB).tif
- Figure 1/Fig 1E/G3BP1-INS1-2 mRNA 2.8/crop of Fig 1E G3BP1-eIf3b-Ins1-2mRNA complete image/INS1 MRNA.tif
- __MACOSX/Figure 1/Fig 1E/G3BP1-INS1-2 mRNA 2.8/crop of Fig 1E G3BP1-eIf3b-Ins1-2mRNA complete image/._INS1 MRNA.tif
- Figure 1/Fig 1E/G3BP1-INS1-2 mRNA 2.8/crop of Fig 1E G3BP1-eIf3b-Ins1-2mRNA complete image/Composite CROP 20,01 .tif
- __MACOSX/Figure 1/Fig 1E/G3BP1-INS1-2 mRNA 2.8/crop of Fig 1E G3BP1-eIf3b-Ins1-2mRNA complete image/._Composite CROP 20,01 .tif
- Figure 1/Fig 1E/G3BP1-INS1-2 mRNA 2.8/crop of Fig 1E G3BP1-eIf3b-Ins1-2mRNA complete image/dapi.tif
- __MACOSX/Figure 1/Fig 1E/G3BP1-INS1-2 mRNA 2.8/crop of Fig 1E G3BP1-eIf3b-Ins1-2mRNA complete image/._dapi.tif
- Figure 1/Fig 1E/G3BP1-INS1-2 mRNA 2.8/crop of Fig 1E G3BP1-eIf3b-Ins1-2mRNA complete image/g3bp1.tif
- __MACOSX/Figure 1/Fig 1E/G3BP1-INS1-2 mRNA 2.8/crop of Fig 1E G3BP1-eIf3b-Ins1-2mRNA complete image/._g3bp1.tif
- Figure 1/Fig 1E/G3BP1-INS1-2 mRNA 2.8/crop of Fig 1E G3BP1-eIf3b-Ins1-2mRNA complete image/eif3b.tif
- __MACOSX/Figure 1/Fig 1E/G3BP1-INS1-2 mRNA 2.8/crop of Fig 1E G3BP1-eIf3b-Ins1-2mRNA complete image/._eif3b.tif
- Figure 1/Fig 1E/G3BP1-INS1-2 mRNA 2.8/crop of Fig 1E G3BP1-eIf3b-Ins1-2mRNA complete image/Composite (RGB).tif
- __MACOSX/Figure 1/Fig 1E/G3BP1-INS1-2 mRNA 2.8/crop of Fig 1E G3BP1-eIf3b-Ins1-2mRNA complete image/._Composite (RGB).tif
- Figure 1/Fig 1E/G3BP2-INS1-2 mRNA 2.8/Crop of Fig 1E G3BP2-eIf3b-Ins1-2mRNA complete image/G3BP2.tif
- __MACOSX/Figure 1/Fig 1E/G3BP2-INS1-2 mRNA 2.8/Crop of Fig 1E G3BP2-eIf3b-Ins1-2mRNA complete image/._G3BP2.tif
- Figure 1/Fig 1E/G3BP2-INS1-2 mRNA 2.8/Crop of Fig 1E G3BP2-eIf3b-Ins1-2mRNA complete image/INS2 MRNA.tif
- __MACOSX/Figure 1/Fig 1E/G3BP2-INS1-2 mRNA 2.8/Crop of Fig 1E G3BP2-eIf3b-Ins1-2mRNA complete image/._INS2 MRNA.tif
- Figure 1/Fig 1E/G3BP2-INS1-2 mRNA 2.8/Crop of Fig 1E G3BP2-eIf3b-Ins1-2mRNA complete image/DAPI.tif
- __MACOSX/Figure 1/Fig 1E/G3BP2-INS1-2 mRNA 2.8/Crop of Fig 1E G3BP2-eIf3b-Ins1-2mRNA complete image/._DAPI.tif
- Figure 1/Fig 1E/G3BP2-INS1-2 mRNA 2.8/Crop of Fig 1E G3BP2-eIf3b-Ins1-2mRNA complete image/EIF3B.tif
- __MACOSX/Figure 1/Fig 1E/G3BP2-INS1-2 mRNA 2.8/Crop of Fig 1E G3BP2-eIf3b-Ins1-2mRNA complete image/._EIF3B.tif
- Figure 1/Fig 1E/G3BP2-INS1-2 mRNA 2.8/Crop of Fig 1E G3BP2-eIf3b-Ins1-2mRNA complete image/Composite-1.tif (RGB).tif
- __MACOSX/Figure 1/Fig 1E/G3BP2-INS1-2 mRNA 2.8/Crop of Fig 1E G3BP2-eIf3b-Ins1-2mRNA complete image/._Composite-1.tif (RGB).tif
- Figure 1/Fig 1E/G3BP2-INS1-2 mRNA 2.8/Crop of Fig 1E G3BP2-eIf3b-Ins1-2mRNA complete image/Composite-1.tif
- __MACOSX/Figure 1/Fig 1E/G3BP2-INS1-2 mRNA 2.8/Crop of Fig 1E G3BP2-eIf3b-Ins1-2mRNA complete image/._Composite-1.tif
