# Supplementary material for: Aldolase-regulated G3BP1/2+ condensates control insulin mRNA storage in beta cells
Source: EMBO J. 2025 May 12;44(13):3669–96. doi: 10.1038/s44318-025-00448-7 (PMC12216156; doi:10.1038/s44318-025-00448-7)
Supplement: Supplementary file 6 — Source data Fig. 1 [file 44318_2025_448_MOESM6_ESM.zip › Figure 1/Fig 1A/Fig 1A.xlsx]

## Sheet: Sheet1
Fig 1A (n = 3)
	G3BP1				G3BP2
	2.8 mM	16.7 mM			2.8 mM	16.7 mM
Fold change	1	1.88557		Fold change	1	1.48452
SD	0.00490129	0.0927248		SD	0.478037	0.330081
Fold change	1	1.31342		Fold change	1	1.65099
SD	0.0901091	0.112364		SD	0.144733	0.320903
Fold change	1	0.713672		Fold change	1	1.65099
SD	0.0320151	0.121608		SD	0.144733	0.320903
Average Fold change	1	1.30422		Average Fold change	1	1.56944
Average SD	0.0423418	0.108899		Average SD	0.223813	0.264735
	Ins1				Ins2
	2.8 mM	16.7 mM			2.8 mM	16.7 mM
Fold change	1	1.22547		Fold change	1	1.35347
SD	0.018339	0.0169886		SD	0.043287	0.032947
Fold change	1	1.04488		Fold change	1	0.954842
SD	0.0766651	0.0150765		SD	0.0817208	0.0275548
Fold change	1	0.897095		Fold change	1	0.937354
SD	0.0485203	0.0346214		SD	0.0567365	0.0882127
Average Fold change	1	1.05581		Average Fold change	1	1.08189
Average SD	0.0478415	0.0222289		Average SD	0.0605815	0.0495715
