# Supplementary material for: Aldolase-regulated G3BP1/2+ condensates control insulin mRNA storage in beta cells
Source: EMBO J. 2025 May 12;44(13):3669–96. doi: 10.1038/s44318-025-00448-7 (PMC12216156; doi:10.1038/s44318-025-00448-7)
Supplement: Supplementary file 6 — Source data Fig. 1 [file 44318_2025_448_MOESM6_ESM.zip › Figure 1/Fig 1B/Figure 1B.xlsx]

## Sheet: Sheet1
FIGURE 1B (Fold change)
	G3BP1 signal
	2.8mM	1	1	1	avg	std
	16.7mM	1.04165	0.877191	0.926162	0.948334	0.0844404
	G3BP2 signal
	2.8mM	1	1	1	1	avg	std
	16.7mM	0.90748	0.989812	0.830966	0.84684	0.893774	0.0720156
