# Supplementary material for: Aldolase-regulated G3BP1/2+ condensates control insulin mRNA storage in beta cells
Source: EMBO J. 2025 May 12;44(13):3669–96. doi: 10.1038/s44318-025-00448-7 (PMC12216156; doi:10.1038/s44318-025-00448-7)
Supplement: Supplementary file 7 — Source data Fig. 2 [file 44318_2025_448_MOESM7_ESM.zip]

Archive with 220 entries (190 files):
- Figure 2/
- Figure 2/.DS_Store
- Figure 2/Fig 2A/
- Figure 2/Fig 2A/.DS_Store
- Figure 2/Fig 2A/16.7/
- Figure 2/Fig 2A/16.7/.DS_Store
- Figure 2/Fig 2A/16.7/Fig 2A complete Image 16.7.tif
- Figure 2/Fig 2A/16.7/crop of Fig 2A complete Image 16.7/
- Figure 2/Fig 2A/16.7/crop of Fig 2A complete Image 16.7/composite-1.tif
- Figure 2/Fig 2A/16.7/crop of Fig 2A complete Image 16.7/composite-1.tif (RGB).tif
- Figure 2/Fig 2A/16.7/crop of Fig 2A complete Image 16.7/eif3b.tif
- Figure 2/Fig 2A/16.7/crop of Fig 2A complete Image 16.7/g3bp1.tif
- Figure 2/Fig 2A/16.7/crop of Fig 2A complete Image 16.7/ins mrna.tif
- Figure 2/Fig 2A/16.7 + ars/
- Figure 2/Fig 2A/16.7 + ars/.DS_Store
- Figure 2/Fig 2A/16.7 + ars/Fig 2A complete Image 16.7 ars.tif
- Figure 2/Fig 2A/16.7 + ars/crop of Fig 2A complete Image 16.7 ars/
- Figure 2/Fig 2A/16.7 + ars/crop of Fig 2A complete Image 16.7 ars/composite-3.tif
- Figure 2/Fig 2A/16.7 + ars/crop of Fig 2A complete Image 16.7 ars/composite-3.tif (RGB).tif
- Figure 2/Fig 2A/16.7 + ars/crop of Fig 2A complete Image 16.7 ars/eif3b.tif
- Figure 2/Fig 2A/16.7 + ars/crop of Fig 2A complete Image 16.7 ars/g3bp1.tif
- Figure 2/Fig 2A/16.7 + ars/crop of Fig 2A complete Image 16.7 ars/ins mrna.tif
- Figure 2/Fig 2A/2.8/
- Figure 2/Fig 2A/2.8/.DS_Store
- Figure 2/Fig 2A/2.8/Fig 2A complete Image 2.8.tif
- Figure 2/Fig 2A/2.8/crop of. Fig 2A complete Image 2.8/
- Figure 2/Fig 2A/2.8/crop of. Fig 2A complete Image 2.8/composite.tif
- Figure 2/Fig 2A/2.8/crop of. Fig 2A complete Image 2.8/composite.tif (RGB).tif
- Figure 2/Fig 2A/2.8/crop of. Fig 2A complete Image 2.8/eif3b.tif
- Figure 2/Fig 2A/2.8/crop of. Fig 2A complete Image 2.8/g3bp1.tif
- Figure 2/Fig 2A/2.8/crop of. Fig 2A complete Image 2.8/ins mrna.tif
- Figure 2/Fig 2A/2.8 + ars/
- Figure 2/Fig 2A/2.8 + ars/.DS_Store
- Figure 2/Fig 2A/2.8 + ars/Fig 2A complete Image 2.8 ars.tif
- Figure 2/Fig 2A/2.8 + ars/crop of Fig 2A complete Image 2.8 ars/
- Figure 2/Fig 2A/2.8 + ars/crop of Fig 2A complete Image 2.8 ars/composite.tif
- Figure 2/Fig 2A/2.8 + ars/crop of Fig 2A complete Image 2.8 ars/composite.tif (RGB).tif
- Figure 2/Fig 2A/2.8 + ars/crop of Fig 2A complete Image 2.8 ars/eIF3b.tif
- Figure 2/Fig 2A/2.8 + ars/crop of Fig 2A complete Image 2.8 ars/g3bp1.tif
- Figure 2/Fig 2A/2.8 + ars/crop of Fig 2A complete Image 2.8 ars/ins mrna.tif
- Figure 2/Fig 2A/CHX/
- Figure 2/Fig 2A/CHX/.DS_Store
- Figure 2/Fig 2A/CHX/Composite crop.tif
- Figure 2/Fig 2A/CHX/Composite crop.tif (RGB).tif
- Figure 2/Fig 2A/CHX/Composite.tif
- Figure 2/Fig 2A/CHX/eif3b.tif
- Figure 2/Fig 2A/CHX/g3bp1.tif
- Figure 2/Fig 2A/CHX/ins mrna.tif
- Figure 2/Fig 2B/
- Figure 2/Fig 2B/.DS_Store
- Figure 2/Fig 2B/Figure 2B (Count).xlsx
- Figure 2/Fig 2C/
- Figure 2/Fig 2C/Figure 2C (Area).xlsx
- Figure 2/Fig 2D/
- Figure 2/Fig 2D/Figure 2D (Size).xlsx
- Figure 2/Fig 2E-F/
- Figure 2/Fig 2E-F/.DS_Store
- Figure 2/Fig 2E-F/AMPKA/
- Figure 2/Fig 2E-F/AMPKA/AMPKA.tif
- Figure 2/Fig 2E-F/AMPKA/AMPKa quantification for graphs.xlsx
- Figure 2/Fig 2E-F/AMPKA/YTUB.tif
- Figure 2/Fig 2E-F/AMPKA-P/
- Figure 2/Fig 2E-F/AMPKA-P/AMPKA-P.tif
- Figure 2/Fig 2E-F/AMPKA-P/YTUB.tif
- Figure 2/Fig 2E-F/AMPKA-P/pAMPKa quantification for graphs.xlsx
- Figure 2/Fig 2E-F/EIF2A/
- Figure 2/Fig 2E-F/EIF2A/EIF2A.tif
- Figure 2/Fig 2E-F/EIF2A/eIF2a quantification for graphs.xlsx
- Figure 2/Fig 2E-F/EIF2A/ytub.tif
- Figure 2/Fig 2E-F/EIF2A-P/
- Figure 2/Fig 2E-F/EIF2A-P/EIF2A-P.tif
- Figure 2/Fig 2E-F/EIF2A-P/peIF2a quantification for graphs.xlsx
- Figure 2/Fig 2E-F/G3BP1/
- Figure 2/Fig 2E-F/G3BP1/G3BP quantification for graphs.xlsx
- Figure 2/Fig 2E-F/G3BP1/G3BP1.tif
- Figure 2/Fig 2E-F/G3BP1/ytub.tif
- Figure 2/Fig 2E-F/G3BP2/
- Figure 2/Fig 2E-F/G3BP2/G3BP2 quantification for graphs.xlsx
- Figure 2/Fig 2E-F/G3BP2/G3BP2.tif
- Figure 2/Fig 2E-F/G3BP2/YTUB.tif
- Figure 2/Fig 2E-F/G3BP2/~$G3BP2 quantification for graphs.xlsx
- Figure 2/Fig 2G/
- Figure 2/Fig 2G/.DS_Store
- Figure 2/Fig 2G/16.7/
- Figure 2/Fig 2G/16.7/ crop of Fig 2G 16.7 complete image/
- Figure 2/Fig 2G/16.7/ crop of Fig 2G 16.7 complete image/composiute crop.tif
- Figure 2/Fig 2G/16.7/ crop of Fig 2G 16.7 complete image/composiute crop.tif (RGB).tif
- Figure 2/Fig 2G/16.7/ crop of Fig 2G 16.7 complete image/eif3b.tif
- Figure 2/Fig 2G/16.7/ crop of Fig 2G 16.7 complete image/g3bp1.tif
- Figure 2/Fig 2G/16.7/ crop of Fig 2G 16.7 complete image/phosphoampk.tif
- Figure 2/Fig 2G/16.7/.DS_Store
- Figure 2/Fig 2G/16.7/Fig 2G 16.7 complete image.tif
- Figure 2/Fig 2G/2.8/
- Figure 2/Fig 2G/2.8/.DS_Store
- Figure 2/Fig 2G/2.8/Fig 2G 2.8 complete image.tif
- Figure 2/Fig 2G/2.8/crop of Fig 2G 2.8 complete image/
- Figure 2/Fig 2G/2.8/crop of Fig 2G 2.8 complete image/G3BP1.tif
- Figure 2/Fig 2G/2.8/crop of Fig 2G 2.8 complete image/composite crop.tif
- Figure 2/Fig 2G/2.8/crop of Fig 2G 2.8 complete image/composite crop.tif (RGB).tif
- Figure 2/Fig 2G/2.8/crop of Fig 2G 2.8 complete image/composite.tif
- Figure 2/Fig 2G/2.8/crop of Fig 2G 2.8 complete image/eif3b.tif
- Figure 2/Fig 2G/2.8/crop of Fig 2G 2.8 complete image/pAMPKa.tif
- Figure 2/Fig 2G/Corrected files for 2G/
- Figure 2/Fig 2G/Corrected files for 2G/EMBOJ-2025-120166-T_SourceDataForFigure2G_corrected.xlsx
- Figure 2/Fig 2G/Corrected files for 2G/Figure2G_tGly_PUS4_TimeCourse_corrected.jpg
- Figure 2/Fig 2G/Corrected files for 2G/Figure2G_tGly_PUS7_TimeCourse_corrected.jpg
- Figure 2/Fig 2H/
- Figure 2/Fig 2H/pG3BP1 S149.xlsx
- Figure 2/Fig 2I/
- Figure 2/Fig 2I/pG3BP1 S232.xlsx
- Figure 2/Fig 2J/
- Figure 2/Fig 2J/pG3BP1 S149-S232.xlsx
- __MACOSX/._Figure 2
- __MACOSX/Figure 2/._.DS_Store
- __MACOSX/Figure 2/._Fig 2A
- __MACOSX/Figure 2/._Fig 2B
- __MACOSX/Figure 2/._Fig 2C
- __MACOSX/Figure 2/._Fig 2D
- __MACOSX/Figure 2/._Fig 2E-F
- __MACOSX/Figure 2/._Fig 2G
- __MACOSX/Figure 2/._Fig 2H
- __MACOSX/Figure 2/._Fig 2I
- __MACOSX/Figure 2/._Fig 2J
- __MACOSX/Figure 2/Fig 2A/._.DS_Store
- __MACOSX/Figure 2/Fig 2A/._16.7
- __MACOSX/Figure 2/Fig 2A/._16.7 + ars
- __MACOSX/Figure 2/Fig 2A/._2.8
- __MACOSX/Figure 2/Fig 2A/._2.8 + ars
- __MACOSX/Figure 2/Fig 2A/._CHX
- __MACOSX/Figure 2/Fig 2A/16.7/._.DS_Store
- __MACOSX/Figure 2/Fig 2A/16.7/._Fig 2A complete Image 16.7.tif
- __MACOSX/Figure 2/Fig 2A/16.7/._crop of Fig 2A complete Image 16.7
- __MACOSX/Figure 2/Fig 2A/16.7/crop of Fig 2A complete Image 16.7/._composite-1.tif
- __MACOSX/Figure 2/Fig 2A/16.7/crop of Fig 2A complete Image 16.7/._composite-1.tif (RGB).tif
- __MACOSX/Figure 2/Fig 2A/16.7/crop of Fig 2A complete Image 16.7/._eif3b.tif
- __MACOSX/Figure 2/Fig 2A/16.7/crop of Fig 2A complete Image 16.7/._g3bp1.tif
- __MACOSX/Figure 2/Fig 2A/16.7/crop of Fig 2A complete Image 16.7/._ins mrna.tif
- __MACOSX/Figure 2/Fig 2A/16.7 + ars/._.DS_Store
- __MACOSX/Figure 2/Fig 2A/16.7 + ars/._Fig 2A complete Image 16.7 ars.tif
- __MACOSX/Figure 2/Fig 2A/16.7 + ars/._crop of Fig 2A complete Image 16.7 ars
- __MACOSX/Figure 2/Fig 2A/16.7 + ars/crop of Fig 2A complete Image 16.7 ars/._composite-3.tif
- __MACOSX/Figure 2/Fig 2A/16.7 + ars/crop of Fig 2A complete Image 16.7 ars/._composite-3.tif (RGB).tif
- __MACOSX/Figure 2/Fig 2A/16.7 + ars/crop of Fig 2A complete Image 16.7 ars/._eif3b.tif
- __MACOSX/Figure 2/Fig 2A/16.7 + ars/crop of Fig 2A complete Image 16.7 ars/._g3bp1.tif
- __MACOSX/Figure 2/Fig 2A/16.7 + ars/crop of Fig 2A complete Image 16.7 ars/._ins mrna.tif
- __MACOSX/Figure 2/Fig 2A/2.8/._.DS_Store
- __MACOSX/Figure 2/Fig 2A/2.8/._Fig 2A complete Image 2.8.tif
- __MACOSX/Figure 2/Fig 2A/2.8/._crop of. Fig 2A complete Image 2.8
- __MACOSX/Figure 2/Fig 2A/2.8/crop of. Fig 2A complete Image 2.8/._composite.tif
- __MACOSX/Figure 2/Fig 2A/2.8/crop of. Fig 2A complete Image 2.8/._composite.tif (RGB).tif
- __MACOSX/Figure 2/Fig 2A/2.8/crop of. Fig 2A complete Image 2.8/._eif3b.tif
- __MACOSX/Figure 2/Fig 2A/2.8/crop of. Fig 2A complete Image 2.8/._g3bp1.tif
- __MACOSX/Figure 2/Fig 2A/2.8/crop of. Fig 2A complete Image 2.8/._ins mrna.tif
- __MACOSX/Figure 2/Fig 2A/2.8 + ars/._.DS_Store
- __MACOSX/Figure 2/Fig 2A/2.8 + ars/._Fig 2A complete Image 2.8 ars.tif
- __MACOSX/Figure 2/Fig 2A/2.8 + ars/._crop of Fig 2A complete Image 2.8 ars
- __MACOSX/Figure 2/Fig 2A/2.8 + ars/crop of Fig 2A complete Image 2.8 ars/._composite.tif
- __MACOSX/Figure 2/Fig 2A/2.8 + ars/crop of Fig 2A complete Image 2.8 ars/._composite.tif (RGB).tif
- __MACOSX/Figure 2/Fig 2A/2.8 + ars/crop of Fig 2A complete Image 2.8 ars/._eIF3b.tif
- __MACOSX/Figure 2/Fig 2A/2.8 + ars/crop of Fig 2A complete Image 2.8 ars/._g3bp1.tif
- __MACOSX/Figure 2/Fig 2A/2.8 + ars/crop of Fig 2A complete Image 2.8 ars/._ins mrna.tif
- __MACOSX/Figure 2/Fig 2A/CHX/._.DS_Store
- __MACOSX/Figure 2/Fig 2A/CHX/._Composite crop.tif
- __MACOSX/Figure 2/Fig 2A/CHX/._Composite crop.tif (RGB).tif
- __MACOSX/Figure 2/Fig 2A/CHX/._Composite.tif
- __MACOSX/Figure 2/Fig 2A/CHX/._eif3b.tif
- __MACOSX/Figure 2/Fig 2A/CHX/._g3bp1.tif
- __MACOSX/Figure 2/Fig 2A/CHX/._ins mrna.tif
- __MACOSX/Figure 2/Fig 2B/._.DS_Store
- __MACOSX/Figure 2/Fig 2B/._Figure 2B (Count).xlsx
- __MACOSX/Figure 2/Fig 2C/._Figure 2C (Area).xlsx
- __MACOSX/Figure 2/Fig 2D/._Figure 2D (Size).xlsx
- __MACOSX/Figure 2/Fig 2E-F/._.DS_Store
- __MACOSX/Figure 2/Fig 2E-F/._AMPKA
- __MACOSX/Figure 2/Fig 2E-F/._AMPKA-P
- __MACOSX/Figure 2/Fig 2E-F/._EIF2A
- __MACOSX/Figure 2/Fig 2E-F/._EIF2A-P
- __MACOSX/Figure 2/Fig 2E-F/._G3BP1
- __MACOSX/Figure 2/Fig 2E-F/._G3BP2
- __MACOSX/Figure 2/Fig 2E-F/AMPKA/._AMPKA.tif
- __MACOSX/Figure 2/Fig 2E-F/AMPKA/._AMPKa quantification for graphs.xlsx
- __MACOSX/Figure 2/Fig 2E-F/AMPKA/._YTUB.tif
- __MACOSX/Figure 2/Fig 2E-F/AMPKA-P/._AMPKA-P.tif
- __MACOSX/Figure 2/Fig 2E-F/AMPKA-P/._YTUB.tif
- __MACOSX/Figure 2/Fig 2E-F/AMPKA-P/._pAMPKa quantification for graphs.xlsx
- __MACOSX/Figure 2/Fig 2E-F/EIF2A/._EIF2A.tif
- __MACOSX/Figure 2/Fig 2E-F/EIF2A/._eIF2a quantification for graphs.xlsx
- __MACOSX/Figure 2/Fig 2E-F/EIF2A/._ytub.tif
- __MACOSX/Figure 2/Fig 2E-F/EIF2A-P/._EIF2A-P.tif
- __MACOSX/Figure 2/Fig 2E-F/EIF2A-P/._peIF2a quantification for graphs.xlsx
- __MACOSX/Figure 2/Fig 2E-F/G3BP1/._G3BP quantification for graphs.xlsx
- __MACOSX/Figure 2/Fig 2E-F/G3BP1/._G3BP1.tif
- __MACOSX/Figure 2/Fig 2E-F/G3BP1/._ytub.tif
- __MACOSX/Figure 2/Fig 2E-F/G3BP2/._G3BP2 quantification for graphs.xlsx
- __MACOSX/Figure 2/Fig 2E-F/G3BP2/._G3BP2.tif
- __MACOSX/Figure 2/Fig 2E-F/G3BP2/._YTUB.tif
- __MACOSX/Figure 2/Fig 2E-F/G3BP2/._~$G3BP2 quantification for graphs.xlsx
- __MACOSX/Figure 2/Fig 2G/._.DS_Store
- __MACOSX/Figure 2/Fig 2G/._16.7
- __MACOSX/Figure 2/Fig 2G/._2.8
- __MACOSX/Figure 2/Fig 2G/16.7/ crop of Fig 2G 16.7 complete image/._composiute crop.tif
- __MACOSX/Figure 2/Fig 2G/16.7/ crop of Fig 2G 16.7 complete image/._composiute crop.tif (RGB).tif
- __MACOSX/Figure 2/Fig 2G/16.7/ crop of Fig 2G 16.7 complete image/._eif3b.tif
- __MACOSX/Figure 2/Fig 2G/16.7/ crop of Fig 2G 16.7 complete image/._g3bp1.tif
- __MACOSX/Figure 2/Fig 2G/16.7/ crop of Fig 2G 16.7 complete image/._phosphoampk.tif
- __MACOSX/Figure 2/Fig 2G/16.7/._ crop of Fig 2G 16.7 complete image
- __MACOSX/Figure 2/Fig 2G/16.7/._.DS_Store
- __MACOSX/Figure 2/Fig 2G/16.7/._Fig 2G 16.7 complete image.tif
- __MACOSX/Figure 2/Fig 2G/2.8/._.DS_Store
- __MACOSX/Figure 2/Fig 2G/2.8/._Fig 2G 2.8 complete image.tif
- __MACOSX/Figure 2/Fig 2G/2.8/._crop of Fig 2G 2.8 complete image
- __MACOSX/Figure 2/Fig 2G/2.8/crop of Fig 2G 2.8 complete image/._G3BP1.tif
- __MACOSX/Figure 2/Fig 2G/2.8/crop of Fig 2G 2.8 complete image/._composite crop.tif
- __MACOSX/Figure 2/Fig 2G/2.8/crop of Fig 2G 2.8 complete image/._composite crop.tif (RGB).tif
- __MACOSX/Figure 2/Fig 2G/2.8/crop of Fig 2G 2.8 complete image/._composite.tif
- __MACOSX/Figure 2/Fig 2G/2.8/crop of Fig 2G 2.8 complete image/._eif3b.tif
- __MACOSX/Figure 2/Fig 2G/2.8/crop of Fig 2G 2.8 complete image/._pAMPKa.tif
- __MACOSX/Figure 2/Fig 2H/._pG3BP1 S149.xlsx
- __MACOSX/Figure 2/Fig 2I/._pG3BP1 S232.xlsx
- __MACOSX/Figure 2/Fig 2J/._pG3BP1 S149-S232.xlsx
