# Supplementary material for: Aldolase-regulated G3BP1/2+ condensates control insulin mRNA storage in beta cells
Source: EMBO J. 2025 May 12;44(13):3669–96. doi: 10.1038/s44318-025-00448-7 (PMC12216156; doi:10.1038/s44318-025-00448-7)
Supplement: Supplementary file 7 — Source data Fig. 2 [file 44318_2025_448_MOESM7_ESM.zip › Figure 2/Fig 2B/Figure 2B (Count).xlsx]

## Sheet: Sheet1
Figure 2B (Count)
	2.8	16.7	2.8	16.7	2.8 + CHX
	2.5	0.6	4.75	4.1	0
	2.12	0.55	2	4.11	0
	3.21	0.65	5.12	3.96	0
	3.15	0.27	5.5	6.82	0.0526316
	4.08	0.11	6.5	8.06	0.0434783
	5.38	0.22	4.63	6.39	0.037037
	4.57	0.5	6.25	6.73	0
	4.38	0.2	6.15	6.38	0.0666667
	5	0.23	6	5	0
	5.13	0.3	7.07	7.43	0
	5.9	0.31	6.39	5.4	0
	5.17	0.28	5.47	5	0.00714286
	5.4	0.44	5.1	6.07	0.0625
	3.63	0.32	5.04	5.72	0
	3.55	0.33	5.47	7.38	0
