# Supplementary material for: Aldolase-regulated G3BP1/2+ condensates control insulin mRNA storage in beta cells
Source: EMBO J. 2025 May 12;44(13):3669–96. doi: 10.1038/s44318-025-00448-7 (PMC12216156; doi:10.1038/s44318-025-00448-7)
Supplement: Supplementary file 7 — Source data Fig. 2 [file 44318_2025_448_MOESM7_ESM.zip › Figure 2/Fig 2D/Figure 2D (Size).xlsx]

## Sheet: Sheet1
Figure 1D (Size)
	2.8	16.7	2.8	16.7	2.8 + CHX
	0.758	0.638	1.039	0.954	0.622
	1.02	0.909	1.177	0.795	0.875
	0.537	0.712	1.29	0.869	1.124
	0.561	1.039	0.739	0.834	0.921
	0.773	1.036	0.915	0.755	0.674
	0.717	0.602	0.922	0.765	0.729
	0.724	0.571	0.909	0.582	1.054
	0.714	0.619	0.958	0.88
	0.867	0.962	0.894	0.798
	0.572	0.705	0.876	0.806
	0.548	1.602	0.773	0.895
	0.763	1.605	0.869	0.943
	0.808	1.094	0.92	0.884
	0.96	0.878	0.767	0.881
	0.941		0.935	0.688
