# Supplementary material for: Aldolase-regulated G3BP1/2+ condensates control insulin mRNA storage in beta cells
Source: EMBO J. 2025 May 12;44(13):3669–96. doi: 10.1038/s44318-025-00448-7 (PMC12216156; doi:10.1038/s44318-025-00448-7)
Supplement: Supplementary file 7 — Source data Fig. 2 [file 44318_2025_448_MOESM7_ESM.zip › Figure 2/Fig 2E-F/AMPKA/AMPKa quantification for graphs.xlsx]

## Sheet: Sheet1
Figure 2E
AMPKa
	2.8mM	1	1	1	avg	std
	16.7mM	0.79455	0.806736	0.825648	0.808978	0.0156698
	R+Ars	1.48718	0.985584	1.00076	1.15784	0.285319
	S+Ars	1.51786	1.25389	1.17157	1.31444	0.180916
