# Supplementary material for: Aldolase-regulated G3BP1/2+ condensates control insulin mRNA storage in beta cells
Source: EMBO J. 2025 May 12;44(13):3669–96. doi: 10.1038/s44318-025-00448-7 (PMC12216156; doi:10.1038/s44318-025-00448-7)
Supplement: Supplementary file 7 — Source data Fig. 2 [file 44318_2025_448_MOESM7_ESM.zip › Figure 2/Fig 2E-F/AMPKA-P/pAMPKa quantification for graphs.xlsx]

## Sheet: Sheet1
Figure 2E
AMPKa
	2.8mM	1	1	1	avg	std
	16.7mM	0.457794	0.634303	0.354666	0.482254	0.141414
	R+Ars	0.726295	0.827339	0.67972	0.744452	0.0754659
	S+Ars	1.02586	0.985538	0.991712	1.00104	0.0217202
