# Supplementary material for: Aldolase-regulated G3BP1/2+ condensates control insulin mRNA storage in beta cells
Source: EMBO J. 2025 May 12;44(13):3669–96. doi: 10.1038/s44318-025-00448-7 (PMC12216156; doi:10.1038/s44318-025-00448-7)
Supplement: Supplementary file 7 — Source data Fig. 2 [file 44318_2025_448_MOESM7_ESM.zip › Figure 2/Fig 2E-F/EIF2A/eIF2a quantification for graphs.xlsx]

## Sheet: Sheet1
Figure 2E
eIF2a
	2.8mM	1	1	1	avg	std
	16.7mM	0.97705	1.11453	0.885529	0.992371	0.115269
	R+Ars	1.10946	1.13427	1.00468	1.08281	0.0687823
	S+Ars	0.990097	1.06707	0.932291	0.996488	0.0676187
