# Supplementary material for: Aldolase-regulated G3BP1/2+ condensates control insulin mRNA storage in beta cells
Source: EMBO J. 2025 May 12;44(13):3669–96. doi: 10.1038/s44318-025-00448-7 (PMC12216156; doi:10.1038/s44318-025-00448-7)
Supplement: Supplementary file 7 — Source data Fig. 2 [file 44318_2025_448_MOESM7_ESM.zip › Figure 2/Fig 2E-F/EIF2A-P/peIF2a quantification for graphs.xlsx]

## Sheet: Sheet1
Figure 2E
p-eIF2a
	2.8mM	1	1	1	avg	std
	16.7mM	0.978778	1.0255	0.984475	0.99625	0.0254887
	R+Ars	2.29433	1.96396	2.15498	2.13776	0.165853
	S+Ars	2.41516	2.02957	2.23395	2.22623	0.192907
