# Supplementary material for: Aldolase-regulated G3BP1/2+ condensates control insulin mRNA storage in beta cells
Source: EMBO J. 2025 May 12;44(13):3669–96. doi: 10.1038/s44318-025-00448-7 (PMC12216156; doi:10.1038/s44318-025-00448-7)
Supplement: Supplementary file 7 — Source data Fig. 2 [file 44318_2025_448_MOESM7_ESM.zip › Figure 2/Fig 2E-F/G3BP1/G3BP quantification for graphs.xlsx]

## Sheet: Sheet1
Figure 2E
G3BP1
	2.8mM	1	1	1	avg	std
	16.7mM	1.04165	0.877191	0.926162	0.948334	0.0844404
	R+Ars	1.11292	1.03457	0.978603	1.04203	0.0674686
	S+Ars	1.22381	1.12836	0.992186	1.11479	0.116409
