# Supplementary material for: Aldolase-regulated G3BP1/2+ condensates control insulin mRNA storage in beta cells
Source: EMBO J. 2025 May 12;44(13):3669–96. doi: 10.1038/s44318-025-00448-7 (PMC12216156; doi:10.1038/s44318-025-00448-7)
Supplement: Supplementary file 7 — Source data Fig. 2 [file 44318_2025_448_MOESM7_ESM.zip › Figure 2/Fig 2E-F/G3BP2/G3BP2 quantification for graphs.xlsx]

## Sheet: Sheet1
Figure 2E
G3BP2
	2.8mM	1	1	1	avg	std
	16.7mM	0.90748	0.989812	0.830966	0.909419	0.0794406
	R+Ars	0.781248	0.785739	0.768483	0.77849	0.00895257
	S+Ars	0.816984	0.768737	0.796695	0.794138	0.0242246
