# Supplementary material for: Aldolase-regulated G3BP1/2+ condensates control insulin mRNA storage in beta cells
Source: EMBO J. 2025 May 12;44(13):3669–96. doi: 10.1038/s44318-025-00448-7 (PMC12216156; doi:10.1038/s44318-025-00448-7)
Supplement: Supplementary file 7 — Source data Fig. 2 [file 44318_2025_448_MOESM7_ESM.zip › Figure 2/Fig 2H/pG3BP1 S149.xlsx]

## Sheet: Sheet1
Fig 2H
	2.8	16.7
	0.662309	0.766204
	0.577825	0.701219
	0.414286	0.587248
