# Supplementary material for: Aldolase-regulated G3BP1/2+ condensates control insulin mRNA storage in beta cells
Source: EMBO J. 2025 May 12;44(13):3669–96. doi: 10.1038/s44318-025-00448-7 (PMC12216156; doi:10.1038/s44318-025-00448-7)
Supplement: Supplementary file 7 — Source data Fig. 2 [file 44318_2025_448_MOESM7_ESM.zip › Figure 2/Fig 2J/pG3BP1 S149-S232.xlsx]

## Sheet: Sheet1
Fig 2J
	2.8	16.7
	1.05229	1.26852
	0.846482	1.13008
	0.633571	0.979866
