# Supplementary material for: Aldolase-regulated G3BP1/2+ condensates control insulin mRNA storage in beta cells
Source: EMBO J. 2025 May 12;44(13):3669–96. doi: 10.1038/s44318-025-00448-7 (PMC12216156; doi:10.1038/s44318-025-00448-7)
Supplement: Supplementary file 8 — Source data Fig. 3 [file 44318_2025_448_MOESM8_ESM.zip]

Archive with 136 entries (121 files):
- Figure 3/
- Figure 3/.DS_Store
- Figure 3/Fig 3A/
- Figure 3/Fig 3A/Fig 3A (ATP Measurements).xlsx
- Figure 3/Fig 3B/
- Figure 3/Fig 3B/.DS_Store
- Figure 3/Fig 3B/16.7 + DMSO/
- Figure 3/Fig 3B/16.7 + DMSO/Crop of Figure 3B 16.7 complete image (RGB).tif
- Figure 3/Fig 3B/16.7 + DMSO/Crop of Figure 3B 16.7 complete image.tif
- Figure 3/Fig 3B/16.7 + DMSO/Figure 3B 16.7 complete image.tif
- Figure 3/Fig 3B/16.7 + DMSO/eif3b.tif
- Figure 3/Fig 3B/16.7 + DMSO/g3bp1.tif
- Figure 3/Fig 3B/16.7 + DMSO/ins mrna.tif
- Figure 3/Fig 3B/16.7 + aldometanib/
- Figure 3/Fig 3B/16.7 + aldometanib/Crop of Figure 3B 16.7 + aldometanib complete image (RGB).tif
- Figure 3/Fig 3B/16.7 + aldometanib/Crop of Figure 3B 16.7 + aldometanib complete image.tif
- Figure 3/Fig 3B/16.7 + aldometanib/Figure 3B 16.7 + aldometanib complete image.tif
- Figure 3/Fig 3B/16.7 + aldometanib/Ins mrna.tif
- Figure 3/Fig 3B/16.7 + aldometanib/eif3b.tif
- Figure 3/Fig 3B/16.7 + aldometanib/g3bp1.tif
- Figure 3/Fig 3B/16.7 + aldometanib + pyruvate/
- Figure 3/Fig 3B/16.7 + aldometanib + pyruvate/Crop of Figure 3B 16.7 + aldometanib + pyruvate (RGB).tif
- Figure 3/Fig 3B/16.7 + aldometanib + pyruvate/Crop of Figure 3B 16.7 + aldometanib + pyruvate.tif
- Figure 3/Fig 3B/16.7 + aldometanib + pyruvate/Figure 3B 16.7 + aldometanib + pyruvate.tif
- Figure 3/Fig 3B/16.7 + aldometanib + pyruvate/eif3b.tif
- Figure 3/Fig 3B/16.7 + aldometanib + pyruvate/g3bp1.tif
- Figure 3/Fig 3B/16.7 + aldometanib + pyruvate/ins mrna.tif
- Figure 3/Fig 3B/2.8/
- Figure 3/Fig 3B/2.8/Crop of Figure 3B complete image.tif
- Figure 3/Fig 3B/2.8/Figure 3B 2.8 complete image.tif
- Figure 3/Fig 3B/2.8/g3bp1.tif
- Figure 3/Fig 3B/2.8/ins mrna.tif
- Figure 3/Fig 3B/2.8 + DMSO/
- Figure 3/Fig 3B/2.8 + DMSO/Crop of Figure 3B 2.8 DMSO complete image (RGB).tif
- Figure 3/Fig 3B/2.8 + DMSO/Crop of Figure 3B 2.8 DMSO complete image.tif
- Figure 3/Fig 3B/2.8 + DMSO/Figure 3B 2.8 DMSO complete image.tif
- Figure 3/Fig 3B/2.8 + DMSO/eif3b.tif
- Figure 3/Fig 3B/2.8 + DMSO/g3bp1.tif
- Figure 3/Fig 3B/2.8 + DMSO/ins mrna.tif
- Figure 3/Fig 3B/2.8 + Pyruvate/
- Figure 3/Fig 3B/2.8 + Pyruvate/Crop of Figure 3B 2.8 + Pyruvate complete image (RGB).tif
- Figure 3/Fig 3B/2.8 + Pyruvate/Crop of Figure 3B 2.8 + Pyruvate complete image.tif
- Figure 3/Fig 3B/2.8 + Pyruvate/Figure 3B 2.8 + Pyruvate complete image.tif
- Figure 3/Fig 3B/2.8 + Pyruvate/eif3b.tif
- Figure 3/Fig 3B/2.8 + Pyruvate/g3bp1.tif
- Figure 3/Fig 3B/2.8 + Pyruvate/ins mrna.tif
- Figure 3/Fig 3B/2.8 + aldometanib/
- Figure 3/Fig 3B/2.8 + aldometanib/Crop of Figure 3B 2.8 + aldometanib (RGB).tif
- Figure 3/Fig 3B/2.8 + aldometanib/Crop of Figure 3B 2.8 + aldometanib.tif
- Figure 3/Fig 3B/2.8 + aldometanib/Figure 3B 2.8 + aldometanib.tif
- Figure 3/Fig 3B/2.8 + aldometanib/eif3b.tif
- Figure 3/Fig 3B/2.8 + aldometanib/g3bp1.tif
- Figure 3/Fig 3B/2.8 + aldometanib/ins mrna.tif
- Figure 3/Fig 3B/2.8 + aldometanib + pyruvate/
- Figure 3/Fig 3B/2.8 + aldometanib + pyruvate/Crop of Figure 3B 2.8 + aldometanib + pyruvate complete image (RGB).tif
- Figure 3/Fig 3B/2.8 + aldometanib + pyruvate/Crop of Figure 3B 2.8 + aldometanib + pyruvate complete image.tif
- Figure 3/Fig 3B/2.8 + aldometanib + pyruvate/Figure 3B 2.8 + aldometanib + pyruvate complete image.tif
- Figure 3/Fig 3B/2.8 + aldometanib + pyruvate/eif3b.tif
- Figure 3/Fig 3B/2.8 + aldometanib + pyruvate/g3bp1.tif
- Figure 3/Fig 3B/2.8 + aldometanib + pyruvate/ins mrna.tif
- Figure 3/Fig 3C/
- Figure 3/Fig 3C/Fig 3C Count.xlsx
- Figure 3/Fig 3D/
- Figure 3/Fig 3D/Fig 3D Area.xlsx
- Figure 3/Fig 3E/
- Figure 3/Fig 3E/Fig 3E Size.xlsx
- Figure 3/Fig 3F/
- Figure 3/Fig 3F/Fig 3F quantification data.xlsx
- __MACOSX/._Figure 3
- __MACOSX/Figure 3/._.DS_Store
- __MACOSX/Figure 3/._Fig 3A
- __MACOSX/Figure 3/._Fig 3B
- __MACOSX/Figure 3/._Fig 3C
- __MACOSX/Figure 3/._Fig 3D
- __MACOSX/Figure 3/._Fig 3E
- __MACOSX/Figure 3/._Fig 3F
- __MACOSX/Figure 3/Fig 3A/._Fig 3A (ATP Measurements).xlsx
- __MACOSX/Figure 3/Fig 3B/._.DS_Store
- __MACOSX/Figure 3/Fig 3B/._16.7 + DMSO
- __MACOSX/Figure 3/Fig 3B/._16.7 + aldometanib
- __MACOSX/Figure 3/Fig 3B/._16.7 + aldometanib + pyruvate
- __MACOSX/Figure 3/Fig 3B/._2.8
- __MACOSX/Figure 3/Fig 3B/._2.8 + DMSO
- __MACOSX/Figure 3/Fig 3B/._2.8 + Pyruvate
- __MACOSX/Figure 3/Fig 3B/._2.8 + aldometanib
- __MACOSX/Figure 3/Fig 3B/._2.8 + aldometanib + pyruvate
- __MACOSX/Figure 3/Fig 3B/16.7 + DMSO/._Crop of Figure 3B 16.7 complete image (RGB).tif
- __MACOSX/Figure 3/Fig 3B/16.7 + DMSO/._Crop of Figure 3B 16.7 complete image.tif
- __MACOSX/Figure 3/Fig 3B/16.7 + DMSO/._Figure 3B 16.7 complete image.tif
- __MACOSX/Figure 3/Fig 3B/16.7 + DMSO/._eif3b.tif
- __MACOSX/Figure 3/Fig 3B/16.7 + DMSO/._g3bp1.tif
- __MACOSX/Figure 3/Fig 3B/16.7 + DMSO/._ins mrna.tif
- __MACOSX/Figure 3/Fig 3B/16.7 + aldometanib/._Crop of Figure 3B 16.7 + aldometanib complete image (RGB).tif
- __MACOSX/Figure 3/Fig 3B/16.7 + aldometanib/._Crop of Figure 3B 16.7 + aldometanib complete image.tif
- __MACOSX/Figure 3/Fig 3B/16.7 + aldometanib/._Figure 3B 16.7 + aldometanib complete image.tif
- __MACOSX/Figure 3/Fig 3B/16.7 + aldometanib/._Ins mrna.tif
- __MACOSX/Figure 3/Fig 3B/16.7 + aldometanib/._eif3b.tif
- __MACOSX/Figure 3/Fig 3B/16.7 + aldometanib/._g3bp1.tif
- __MACOSX/Figure 3/Fig 3B/16.7 + aldometanib + pyruvate/._Crop of Figure 3B 16.7 + aldometanib + pyruvate (RGB).tif
- __MACOSX/Figure 3/Fig 3B/16.7 + aldometanib + pyruvate/._Crop of Figure 3B 16.7 + aldometanib + pyruvate.tif
- __MACOSX/Figure 3/Fig 3B/16.7 + aldometanib + pyruvate/._Figure 3B 16.7 + aldometanib + pyruvate.tif
- __MACOSX/Figure 3/Fig 3B/16.7 + aldometanib + pyruvate/._eif3b.tif
- __MACOSX/Figure 3/Fig 3B/16.7 + aldometanib + pyruvate/._g3bp1.tif
- __MACOSX/Figure 3/Fig 3B/16.7 + aldometanib + pyruvate/._ins mrna.tif
- __MACOSX/Figure 3/Fig 3B/2.8/._Crop of Figure 3B complete image.tif
- __MACOSX/Figure 3/Fig 3B/2.8/._Figure 3B 2.8 complete image.tif
- __MACOSX/Figure 3/Fig 3B/2.8/._g3bp1.tif
- __MACOSX/Figure 3/Fig 3B/2.8/._ins mrna.tif
- __MACOSX/Figure 3/Fig 3B/2.8 + DMSO/._Crop of Figure 3B 2.8 DMSO complete image (RGB).tif
- __MACOSX/Figure 3/Fig 3B/2.8 + DMSO/._Crop of Figure 3B 2.8 DMSO complete image.tif
- __MACOSX/Figure 3/Fig 3B/2.8 + DMSO/._Figure 3B 2.8 DMSO complete image.tif
- __MACOSX/Figure 3/Fig 3B/2.8 + DMSO/._eif3b.tif
- __MACOSX/Figure 3/Fig 3B/2.8 + DMSO/._g3bp1.tif
- __MACOSX/Figure 3/Fig 3B/2.8 + DMSO/._ins mrna.tif
- __MACOSX/Figure 3/Fig 3B/2.8 + Pyruvate/._Crop of Figure 3B 2.8 + Pyruvate complete image (RGB).tif
- __MACOSX/Figure 3/Fig 3B/2.8 + Pyruvate/._Crop of Figure 3B 2.8 + Pyruvate complete image.tif
- __MACOSX/Figure 3/Fig 3B/2.8 + Pyruvate/._Figure 3B 2.8 + Pyruvate complete image.tif
- __MACOSX/Figure 3/Fig 3B/2.8 + Pyruvate/._eif3b.tif
- __MACOSX/Figure 3/Fig 3B/2.8 + Pyruvate/._g3bp1.tif
- __MACOSX/Figure 3/Fig 3B/2.8 + Pyruvate/._ins mrna.tif
- __MACOSX/Figure 3/Fig 3B/2.8 + aldometanib/._Crop of Figure 3B 2.8 + aldometanib (RGB).tif
- __MACOSX/Figure 3/Fig 3B/2.8 + aldometanib/._Crop of Figure 3B 2.8 + aldometanib.tif
- __MACOSX/Figure 3/Fig 3B/2.8 + aldometanib/._Figure 3B 2.8 + aldometanib.tif
- __MACOSX/Figure 3/Fig 3B/2.8 + aldometanib/._eif3b.tif
- __MACOSX/Figure 3/Fig 3B/2.8 + aldometanib/._g3bp1.tif
- __MACOSX/Figure 3/Fig 3B/2.8 + aldometanib/._ins mrna.tif
- __MACOSX/Figure 3/Fig 3B/2.8 + aldometanib + pyruvate/._Crop of Figure 3B 2.8 + aldometanib + pyruvate complete image (RGB).tif
- __MACOSX/Figure 3/Fig 3B/2.8 + aldometanib + pyruvate/._Crop of Figure 3B 2.8 + aldometanib + pyruvate complete image.tif
- __MACOSX/Figure 3/Fig 3B/2.8 + aldometanib + pyruvate/._Figure 3B 2.8 + aldometanib + pyruvate complete image.tif
- __MACOSX/Figure 3/Fig 3B/2.8 + aldometanib + pyruvate/._eif3b.tif
- __MACOSX/Figure 3/Fig 3B/2.8 + aldometanib + pyruvate/._g3bp1.tif
- __MACOSX/Figure 3/Fig 3B/2.8 + aldometanib + pyruvate/._ins mrna.tif
- __MACOSX/Figure 3/Fig 3C/._Fig 3C Count.xlsx
- __MACOSX/Figure 3/Fig 3D/._Fig 3D Area.xlsx
- __MACOSX/Figure 3/Fig 3E/._Fig 3E Size.xlsx
- __MACOSX/Figure 3/Fig 3F/._Fig 3F quantification data.xlsx
