# Supplementary material for: Aldolase-regulated G3BP1/2+ condensates control insulin mRNA storage in beta cells
Source: EMBO J. 2025 May 12;44(13):3669–96. doi: 10.1038/s44318-025-00448-7 (PMC12216156; doi:10.1038/s44318-025-00448-7)
Supplement: Supplementary file 8 — Source data Fig. 3 [file 44318_2025_448_MOESM8_ESM.zip › Figure 3/Fig 3A/Fig 3A (ATP Measurements).xlsx]

## Sheet: Sheet1
Figure 3 A
						Aldometanib	Aldometanib + Pyruvate		Aldometanib	Aldometanib + Pyruvate	Rotenone
		2.8	16.7	2.8 + Pyruvate	2.8 DMSO	2.8	2 8	16.7 DMSO	16.7	16.7	16.7
		551.901	713.026	756.129	575.201	500.606	423.325	776.832	537.029	515.854	302.027
		668.454	753.455	768.928	581.036	529.868	437.499	790.46	537.34	521.332	296.485
		658.703	762.21	772.319	569.249	529.558	448.705	781.032	534.299	519.291	294.308
		510.794	636.608	684.948	595.879	457.735	384.067	700.942	469.058	372.58	287.514
		497.214	661.649	672.28	608.978	455.833	393.715	689.741	484.071	375.244	282.039
		490.388	660.017	674.508	607.679	438.408	390.634	705.775	477.15	370.49	276.821
		532.265	632.801	680.631	571.55	403.336	411.445	717.856	530.941	478.425	327.613
		534.352	632.398	681.783	556.299	418.738	424.01	709.918	547.626	486.804	324.281
		538.823	644.203	673.89	553.338	419.481	424.735	702.998	480.613	482.583	321.146
