# Supplementary material for: Aldolase-regulated G3BP1/2+ condensates control insulin mRNA storage in beta cells
Source: EMBO J. 2025 May 12;44(13):3669–96. doi: 10.1038/s44318-025-00448-7 (PMC12216156; doi:10.1038/s44318-025-00448-7)
Supplement: Supplementary file 8 — Source data Fig. 3 [file 44318_2025_448_MOESM8_ESM.zip › Figure 3/Fig 3C/Fig 3C Count.xlsx]

## Sheet: Sheet1
Figure 3C (Count)					Aldometanib	Aldometanib		Aldometanib + Pyruvate	Aldometanib + Pyruvate
		2.8	2.8 DMSO	16.7 DMSO	2.8	16.7	2.8 Pyruvate	2.8	16.7
		5.71429	6.21739	0.0454546	7.66667	5.10526	0.0526316	10.5625	2
		3.75	6.6129	0.05	6.76	10.5714	0.0714286	7	4.5
		2.1	6.18182	0.04	4.47826	4.15	0.05	8.18182	2.29412
		2.52941	6.08696	0.0666667	5.89286	4.27778	0.0555556	8.68421	4.77778
		3.65	2.66667	0.0588235	13.3529	8.38889	0.0555556	4.42857	7.2
		3.59091	2.75	0.05	16.25	8.13636	0.0454546	6.85	3.72727
		3.06667	7.75	0.0434783	10.8947	12.25	0.0833333	6.25	2.80952
		4.05263	4.125	0.0833333	7.22222	14.6	0.0666667	6.2381	7.7
		3.18182	3.23529	0.0555556	14.1818	9.22727	0.0454546	3.31034	2.55
		6.22222	7.65	0.0416667	8.68	11.5625	0.0625	7.57895	3.44444
		5.11111	6.675	0	6.90476	11.875	0.125	9.18182	5.52174
		7	4.10714	0.0344828	8.16667	10.0667	0.0666667	6.52941	5.07143
		5.4	5.68182	0.04	8.125	14.0909	0.0454546	4.28	8.5
		7.33333	3	0.05	5.66667	11.8846	0.0384615	3.77778	7
		3.73913	2.72414	0.0555556	5.57143	10.0714	0.0714286	4.6	4.94118
		4.33333	2.86667	0.0454546	8.5	8.15	0.05	3.66667	4.53333
		3.86957	4.07692	0.0434783	13.2593	16.7	0.05	7.2	2.05556
		10.25	2.6	0.0526316	7.1875	10.6818	0.0454546	4.30769	5.5
		4.12	3.6	0.0416667	6.5	7.07692	0.0384615	5.29167	3.93333
		4.3913	6.5	0.0714286	15.7692	9	0.0833333	3.80952	3.88889
			1.61905	0.0384615	5.28571	6	0	7.57143	2.87391
			2	0	1	11.5625	0	11.25	2.20652
			3.8	0.172414	8	5.26667	0.6	12.1053	0
			3.04167	0	6	4	0	15	4
			3	0	10	14	0	9	0.828154
			1	0.28	23	11.2143	0.6	14	0
			2.9375	0	11.5217	7	0	24	1
			0.904762	0	13.7368	11	0.0625	5	2.07196
			5.21429	0	10.3043	3.11111	0	2.16129	3.101
			2.05882	0	2.32	6.7	0.142857	4.9	1.55439
			0.961538	0.1		9.36364	0.0217391	7.7	2.79138
			2.13333	0.3		3.25	0	9.42857	2.69925
			2.82353	0.0434783		5.04762			0.991444
			4.77273	0		3.05714			0.702517
				0.05		3.86842
						2.20513
