# Supplementary material for: Aldolase-regulated G3BP1/2+ condensates control insulin mRNA storage in beta cells
Source: EMBO J. 2025 May 12;44(13):3669–96. doi: 10.1038/s44318-025-00448-7 (PMC12216156; doi:10.1038/s44318-025-00448-7)
Supplement: Supplementary file 8 — Source data Fig. 3 [file 44318_2025_448_MOESM8_ESM.zip › Figure 3/Fig 3F/Fig 3F quantification data.xlsx]

## Sheet: Sheet1
	2.8 + aldometanib	16.7 + aldometanib	16.7 + aldometanib + pyruvate
	2.29998	3.63933	3.75182
	1.30709	2.81679	3.03651
	2.0809	3.73189	1.99391
	3.6387	2.57311	3.43268
	2.88706	3.58651	5.87332
	2.04783	3.30844	2.99363
	3.81095	2.85645	3.942
	6.57972	4.02447	1.76853
	5.8237	2.00861	3.0929
	3.52561	2.16743	3.16908
	6.12728	2.56209	2.058
	2.56742	3.94159	2.28156
	2.70321	3.58146
	2.12417	2.59295
	2.96986	1.50084
	2.70152
	3.24305
