# Supplementary material for: Aldolase-regulated G3BP1/2+ condensates control insulin mRNA storage in beta cells
Source: EMBO J. 2025 May 12;44(13):3669–96. doi: 10.1038/s44318-025-00448-7 (PMC12216156; doi:10.1038/s44318-025-00448-7)
Supplement: Supplementary file 9 — Source data Fig. 4 [file 44318_2025_448_MOESM9_ESM.zip]

Archive with 186 entries (154 files):
- Figure 4/
- __MACOSX/._Figure 4
- Figure 4/.DS_Store
- __MACOSX/Figure 4/._.DS_Store
- Figure 4/Fig 4M/
- __MACOSX/Figure 4/._Fig 4M
- Figure 4/Fig 4J/
- __MACOSX/Figure 4/._Fig 4J
- Figure 4/Fig 4C/
- __MACOSX/Figure 4/._Fig 4C
- Figure 4/Fig 4D/
- __MACOSX/Figure 4/._Fig 4D
- Figure 4/Fig 4E/
- __MACOSX/Figure 4/._Fig 4E
- Figure 4/Fig 4B/
- __MACOSX/Figure 4/._Fig 4B
- Figure 4/Fig 4K/
- __MACOSX/Figure 4/._Fig 4K
- Figure 4/Fig 4L/
- __MACOSX/Figure 4/._Fig 4L
- Figure 4/Fig 4I/
- __MACOSX/Figure 4/._Fig 4I
- Figure 4/Fig 4G/
- __MACOSX/Figure 4/._Fig 4G
- Figure 4/Fig 4A/
- __MACOSX/Figure 4/._Fig 4A
- Figure 4/Fig 4F/
- __MACOSX/Figure 4/._Fig 4F
- Figure 4/Fig 4H/
- __MACOSX/Figure 4/._Fig 4H
- Figure 4/Fig 4M/Figure 4M.xlsx
- __MACOSX/Figure 4/Fig 4M/._Figure 4M.xlsx
- Figure 4/Fig 4J/mCherry-hG3BP1, G3BP1 and g tubulin signal for Fig 4J.tiff
- __MACOSX/Figure 4/Fig 4J/._mCherry-hG3BP1, G3BP1 and g tubulin signal for Fig 4J.tiff
- Figure 4/Fig 4J/Insulin, Proinsulin signal for Figure 4J.tiff
- __MACOSX/Figure 4/Fig 4J/._Insulin, Proinsulin signal for Figure 4J.tiff
- Figure 4/Fig 4C/WT 2.8 (G3BP1 signal)/
- __MACOSX/Figure 4/Fig 4C/._WT 2.8 (G3BP1 signal)
- Figure 4/Fig 4C/G3BP1 KO 2.8 (G3BP1 signal)/
- __MACOSX/Figure 4/Fig 4C/._G3BP1 KO 2.8 (G3BP1 signal)
- Figure 4/Fig 4C/.DS_Store
- __MACOSX/Figure 4/Fig 4C/._.DS_Store
- Figure 4/Fig 4C/G3BP2 KO 2.8 (G3BP1 signal)/
- __MACOSX/Figure 4/Fig 4C/._G3BP2 KO 2.8 (G3BP1 signal)
- Figure 4/Fig 4D/.DS_Store
- __MACOSX/Figure 4/Fig 4D/._.DS_Store
- Figure 4/Fig 4D/stim/
- __MACOSX/Figure 4/Fig 4D/._stim
- Figure 4/Fig 4D/rest/
- __MACOSX/Figure 4/Fig 4D/._rest
- Figure 4/Fig 4E/Fig 4E.xlsx
- __MACOSX/Figure 4/Fig 4E/._Fig 4E.xlsx
- Figure 4/Fig 4B/.DS_Store
- __MACOSX/Figure 4/Fig 4B/._.DS_Store
- Figure 4/Fig 4B/G3BP2 KO G3BP2 SIGNAL/
- __MACOSX/Figure 4/Fig 4B/._G3BP2 KO G3BP2 SIGNAL
- Figure 4/Fig 4B/G3BP1 KO G3BP1 SIGNAL/
- __MACOSX/Figure 4/Fig 4B/._G3BP1 KO G3BP1 SIGNAL
- Figure 4/Fig 4K/Figure 4K polysome profiling.xlsx
- __MACOSX/Figure 4/Fig 4K/._Figure 4K polysome profiling.xlsx
- Figure 4/Fig 4L/Puromycin exp Fig 4L.tif
- __MACOSX/Figure 4/Fig 4L/._Puromycin exp Fig 4L.tif
- Figure 4/Fig 4I/Proinsulin and g tub signal Figure 4I.tif
- __MACOSX/Figure 4/Fig 4I/._Proinsulin and g tub signal Figure 4I.tif
- Figure 4/Fig 4I/Insulin signal in Figure 4I.tif
- __MACOSX/Figure 4/Fig 4I/._Insulin signal in Figure 4I.tif
- Figure 4/Fig 4G/Fig 4G Ins2 mRNA decay curve .xlsx
- __MACOSX/Figure 4/Fig 4G/._Fig 4G Ins2 mRNA decay curve .xlsx
- Figure 4/Fig 4A/Fig 4A.xlsx
- __MACOSX/Figure 4/Fig 4A/._Fig 4A.xlsx
- Figure 4/Fig 4F/Fig 4F Ins1 mRNA decay curve .xlsx
- __MACOSX/Figure 4/Fig 4F/._Fig 4F Ins1 mRNA decay curve .xlsx
- Figure 4/Fig 4H/Fig 4H.xlsx
- __MACOSX/Figure 4/Fig 4H/._Fig 4H.xlsx
- Figure 4/Fig 4C/WT 2.8 (G3BP1 signal)/Composite2.tif
- __MACOSX/Figure 4/Fig 4C/WT 2.8 (G3BP1 signal)/._Composite2.tif
- Figure 4/Fig 4C/WT 2.8 (G3BP1 signal)/.DS_Store
- __MACOSX/Figure 4/Fig 4C/WT 2.8 (G3BP1 signal)/._.DS_Store
- Figure 4/Fig 4C/WT 2.8 (G3BP1 signal)/Composite.tif
- __MACOSX/Figure 4/Fig 4C/WT 2.8 (G3BP1 signal)/._Composite.tif
- Figure 4/Fig 4C/WT 2.8 (G3BP1 signal)/crop/
- __MACOSX/Figure 4/Fig 4C/WT 2.8 (G3BP1 signal)/._crop
- Figure 4/Fig 4C/WT 2.8 (G3BP1 signal)/Composite2.tif (RGB).tif
- __MACOSX/Figure 4/Fig 4C/WT 2.8 (G3BP1 signal)/._Composite2.tif (RGB).tif
- Figure 4/Fig 4C/G3BP1 KO 2.8 (G3BP1 signal)/.DS_Store
- __MACOSX/Figure 4/Fig 4C/G3BP1 KO 2.8 (G3BP1 signal)/._.DS_Store
- Figure 4/Fig 4C/G3BP1 KO 2.8 (G3BP1 signal)/Composite.tif
- __MACOSX/Figure 4/Fig 4C/G3BP1 KO 2.8 (G3BP1 signal)/._Composite.tif
- Figure 4/Fig 4C/G3BP1 KO 2.8 (G3BP1 signal)/crop/
- __MACOSX/Figure 4/Fig 4C/G3BP1 KO 2.8 (G3BP1 signal)/._crop
- Figure 4/Fig 4C/G3BP1 KO 2.8 (G3BP1 signal)/Composite-1.tif
- __MACOSX/Figure 4/Fig 4C/G3BP1 KO 2.8 (G3BP1 signal)/._Composite-1.tif
- Figure 4/Fig 4C/G3BP2 KO 2.8 (G3BP1 signal)/.DS_Store
- __MACOSX/Figure 4/Fig 4C/G3BP2 KO 2.8 (G3BP1 signal)/._.DS_Store
- Figure 4/Fig 4C/G3BP2 KO 2.8 (G3BP1 signal)/Composite.tif
- __MACOSX/Figure 4/Fig 4C/G3BP2 KO 2.8 (G3BP1 signal)/._Composite.tif
- Figure 4/Fig 4C/G3BP2 KO 2.8 (G3BP1 signal)/crop/
- __MACOSX/Figure 4/Fig 4C/G3BP2 KO 2.8 (G3BP1 signal)/._crop
- Figure 4/Fig 4C/G3BP2 KO 2.8 (G3BP1 signal)/Composite-1.tif
- __MACOSX/Figure 4/Fig 4C/G3BP2 KO 2.8 (G3BP1 signal)/._Composite-1.tif
- Figure 4/Fig 4D/stim/cl8 stim mcherry-hG3BP1/
- __MACOSX/Figure 4/Fig 4D/stim/._cl8 stim mcherry-hG3BP1
- Figure 4/Fig 4D/stim/.DS_Store
- __MACOSX/Figure 4/Fig 4D/stim/._.DS_Store
- Figure 4/Fig 4D/stim/cl8 stim mcherry/
- __MACOSX/Figure 4/Fig 4D/stim/._cl8 stim mcherry
- Figure 4/Fig 4D/stim/wt stim mcherry-hg3bp1/
- __MACOSX/Figure 4/Fig 4D/stim/._wt stim mcherry-hg3bp1
- Figure 4/Fig 4D/stim/wt stim mcherry/
- __MACOSX/Figure 4/Fig 4D/stim/._wt stim mcherry
- Figure 4/Fig 4D/rest/.DS_Store
- __MACOSX/Figure 4/Fig 4D/rest/._.DS_Store
- Figure 4/Fig 4D/rest/WT res mcherry-G3BP1/
- __MACOSX/Figure 4/Fig 4D/rest/._WT res mcherry-G3BP1
- Figure 4/Fig 4D/rest/G3BP1 KO CL8 rest mcherry-hG3BP1/
- __MACOSX/Figure 4/Fig 4D/rest/._G3BP1 KO CL8 rest mcherry-hG3BP1
- Figure 4/Fig 4D/rest/G3BP1 KO CL8 rest mcherry/
- __MACOSX/Figure 4/Fig 4D/rest/._G3BP1 KO CL8 rest mcherry
- Figure 4/Fig 4D/rest/WT rest mcherry/
- __MACOSX/Figure 4/Fig 4D/rest/._WT rest mcherry
- Figure 4/Fig 4B/G3BP2 KO G3BP2 SIGNAL/.DS_Store
- __MACOSX/Figure 4/Fig 4B/G3BP2 KO G3BP2 SIGNAL/._.DS_Store
- Figure 4/Fig 4B/G3BP2 KO G3BP2 SIGNAL/19.05.21 PA50-500 R-S n1 G3BP2 1 2021.05.19_09.07.15_Ch.tif
- __MACOSX/Figure 4/Fig 4B/G3BP2 KO G3BP2 SIGNAL/._19.05.21 PA50-500 R-S n1 G3BP2 1 2021.05.19_09.07.15_Ch.tif
- Figure 4/Fig 4B/G3BP1 KO G3BP1 SIGNAL/sgRNA 3 G3BP1 KO 09.08.20 MIN6K8 2020.09.09_15.01.08_Ch.tif
- __MACOSX/Figure 4/Fig 4B/G3BP1 KO G3BP1 SIGNAL/._sgRNA 3 G3BP1 KO 09.08.20 MIN6K8 2020.09.09_15.01.08_Ch.tif
- Figure 4/Fig 4B/G3BP1 KO G3BP1 SIGNAL/sgRNA 3 G3BP1 KO 09.08.20 MIN6K8 2020.09.09_15.01.08_Ch+Marker.jpg
- __MACOSX/Figure 4/Fig 4B/G3BP1 KO G3BP1 SIGNAL/._sgRNA 3 G3BP1 KO 09.08.20 MIN6K8 2020.09.09_15.01.08_Ch+Marker.jpg
- Figure 4/Fig 4C/WT 2.8 (G3BP1 signal)/crop/Composite2.tif
- __MACOSX/Figure 4/Fig 4C/WT 2.8 (G3BP1 signal)/crop/._Composite2.tif
- Figure 4/Fig 4C/WT 2.8 (G3BP1 signal)/crop/INS1 MRNA.tif
- __MACOSX/Figure 4/Fig 4C/WT 2.8 (G3BP1 signal)/crop/._INS1 MRNA.tif
- Figure 4/Fig 4C/WT 2.8 (G3BP1 signal)/crop/Composite.tif
- __MACOSX/Figure 4/Fig 4C/WT 2.8 (G3BP1 signal)/crop/._Composite.tif
- Figure 4/Fig 4C/WT 2.8 (G3BP1 signal)/crop/Composite.tif (RGB).tif
- __MACOSX/Figure 4/Fig 4C/WT 2.8 (G3BP1 signal)/crop/._Composite.tif (RGB).tif
- Figure 4/Fig 4C/WT 2.8 (G3BP1 signal)/crop/DAPI.tif
- __MACOSX/Figure 4/Fig 4C/WT 2.8 (G3BP1 signal)/crop/._DAPI.tif
- Figure 4/Fig 4C/WT 2.8 (G3BP1 signal)/crop/G3BP1.tif
- __MACOSX/Figure 4/Fig 4C/WT 2.8 (G3BP1 signal)/crop/._G3BP1.tif
- Figure 4/Fig 4C/WT 2.8 (G3BP1 signal)/crop/EIF3B.tif
- __MACOSX/Figure 4/Fig 4C/WT 2.8 (G3BP1 signal)/crop/._EIF3B.tif
- Figure 4/Fig 4C/WT 2.8 (G3BP1 signal)/crop/Composite2.tif (RGB).tif
- __MACOSX/Figure 4/Fig 4C/WT 2.8 (G3BP1 signal)/crop/._Composite2.tif (RGB).tif
- Figure 4/Fig 4C/G3BP1 KO 2.8 (G3BP1 signal)/crop/Composite-1.tif2 (RGB).tif
- __MACOSX/Figure 4/Fig 4C/G3BP1 KO 2.8 (G3BP1 signal)/crop/._Composite-1.tif2 (RGB).tif
- Figure 4/Fig 4C/G3BP1 KO 2.8 (G3BP1 signal)/crop/INS1 MRNA.tif
- __MACOSX/Figure 4/Fig 4C/G3BP1 KO 2.8 (G3BP1 signal)/crop/._INS1 MRNA.tif
- Figure 4/Fig 4C/G3BP1 KO 2.8 (G3BP1 signal)/crop/DAPI.tif
- __MACOSX/Figure 4/Fig 4C/G3BP1 KO 2.8 (G3BP1 signal)/crop/._DAPI.tif
- Figure 4/Fig 4C/G3BP1 KO 2.8 (G3BP1 signal)/crop/G3BP1.tif
- __MACOSX/Figure 4/Fig 4C/G3BP1 KO 2.8 (G3BP1 signal)/crop/._G3BP1.tif
- Figure 4/Fig 4C/G3BP1 KO 2.8 (G3BP1 signal)/crop/EIF3B.tif
- __MACOSX/Figure 4/Fig 4C/G3BP1 KO 2.8 (G3BP1 signal)/crop/._EIF3B.tif
- Figure 4/Fig 4C/G3BP1 KO 2.8 (G3BP1 signal)/crop/Composite-1.tif (RGB).tif
- __MACOSX/Figure 4/Fig 4C/G3BP1 KO 2.8 (G3BP1 signal)/crop/._Composite-1.tif (RGB).tif
- Figure 4/Fig 4C/G3BP1 KO 2.8 (G3BP1 signal)/crop/Composite-1.tif
- __MACOSX/Figure 4/Fig 4C/G3BP1 KO 2.8 (G3BP1 signal)/crop/._Composite-1.tif
- Figure 4/Fig 4C/G3BP2 KO 2.8 (G3BP1 signal)/crop/INS1 MRNA.tif
- __MACOSX/Figure 4/Fig 4C/G3BP2 KO 2.8 (G3BP1 signal)/crop/._INS1 MRNA.tif
- Figure 4/Fig 4C/G3BP2 KO 2.8 (G3BP1 signal)/crop/DAPI.tif
- __MACOSX/Figure 4/Fig 4C/G3BP2 KO 2.8 (G3BP1 signal)/crop/._DAPI.tif
- Figure 4/Fig 4C/G3BP2 KO 2.8 (G3BP1 signal)/crop/G3BP1.tif
- __MACOSX/Figure 4/Fig 4C/G3BP2 KO 2.8 (G3BP1 signal)/crop/._G3BP1.tif
- Figure 4/Fig 4C/G3BP2 KO 2.8 (G3BP1 signal)/crop/EIF3B.tif
- __MACOSX/Figure 4/Fig 4C/G3BP2 KO 2.8 (G3BP1 signal)/crop/._EIF3B.tif
- Figure 4/Fig 4C/G3BP2 KO 2.8 (G3BP1 signal)/crop/Composite-1.tif (RGB).tif
- __MACOSX/Figure 4/Fig 4C/G3BP2 KO 2.8 (G3BP1 signal)/crop/._Composite-1.tif (RGB).tif
- Figure 4/Fig 4C/G3BP2 KO 2.8 (G3BP1 signal)/crop/Composite-1.tif
- __MACOSX/Figure 4/Fig 4C/G3BP2 KO 2.8 (G3BP1 signal)/crop/._Composite-1.tif
- Figure 4/Fig 4D/stim/cl8 stim mcherry-hG3BP1/KO-cl.8-mCherry-hG3BP1-Stim-04.tif
- __MACOSX/Figure 4/Fig 4D/stim/cl8 stim mcherry-hG3BP1/._KO-cl.8-mCherry-hG3BP1-Stim-04.tif
- Figure 4/Fig 4D/stim/cl8 stim mcherry/KO-cl.8-wt-pmCherry-Stim-02.tif
- __MACOSX/Figure 4/Fig 4D/stim/cl8 stim mcherry/._KO-cl.8-wt-pmCherry-Stim-02.tif
- Figure 4/Fig 4D/stim/wt stim mcherry-hg3bp1/K8-wt-pmCherry-hG3BP1-Stim-01.tif
- __MACOSX/Figure 4/Fig 4D/stim/wt stim mcherry-hg3bp1/._K8-wt-pmCherry-hG3BP1-Stim-01.tif
- Figure 4/Fig 4D/stim/wt stim mcherry/K8-wt-pmCherry-Stim-03.tif
- __MACOSX/Figure 4/Fig 4D/stim/wt stim mcherry/._K8-wt-pmCherry-Stim-03.tif
- Figure 4/Fig 4D/rest/WT res mcherry-G3BP1/K8-wt-mCherry-hG3BP1-Rest-01.tif
- __MACOSX/Figure 4/Fig 4D/rest/WT res mcherry-G3BP1/._K8-wt-mCherry-hG3BP1-Rest-01.tif
- Figure 4/Fig 4D/rest/G3BP1 KO CL8 rest mcherry-hG3BP1/KO-cl.8-mCherry-hG3BP1-Rest-02.tif
- __MACOSX/Figure 4/Fig 4D/rest/G3BP1 KO CL8 rest mcherry-hG3BP1/._KO-cl.8-mCherry-hG3BP1-Rest-02.tif
- Figure 4/Fig 4D/rest/G3BP1 KO CL8 rest mcherry/K8-wt-pmCherry-Rest-01.tif
- __MACOSX/Figure 4/Fig 4D/rest/G3BP1 KO CL8 rest mcherry/._K8-wt-pmCherry-Rest-01.tif
- Figure 4/Fig 4D/rest/WT rest mcherry/K8-wt-pmCherry-Rest-01.tif
- __MACOSX/Figure 4/Fig 4D/rest/WT rest mcherry/._K8-wt-pmCherry-Rest-01.tif
