# Supplementary material for: Aldolase-regulated G3BP1/2+ condensates control insulin mRNA storage in beta cells
Source: EMBO J. 2025 May 12;44(13):3669–96. doi: 10.1038/s44318-025-00448-7 (PMC12216156; doi:10.1038/s44318-025-00448-7)
Supplement: Supplementary file 9 — Source data Fig. 4 [file 44318_2025_448_MOESM9_ESM.zip › Figure 4/Fig 4M/Figure 4M.xlsx]

## Sheet: Sheet1
Fig 4M	Puromycin experiment
Fold change
	WT R	1	1	1
	WT S	1.73706	2.61846	2.47303
	G3BP1-/- R	2.00869	2.61024	2.31203
	G3BP1-/- S	1.90802	3.16006	5.04491
	G3BP2-/- R	1.39818	0.300383	3.39716
	G3BP2-/- S	1.33759	1.56749	2.80761
	Negative control	0.00111281	0.00890775	0.0403979
