# Supplementary material for: Aldolase-regulated G3BP1/2+ condensates control insulin mRNA storage in beta cells
Source: EMBO J. 2025 May 12;44(13):3669–96. doi: 10.1038/s44318-025-00448-7 (PMC12216156; doi:10.1038/s44318-025-00448-7)
Supplement: Supplementary file 9 — Source data Fig. 4 [file 44318_2025_448_MOESM9_ESM.zip › Figure 4/Fig 4E/Fig 4E.xlsx]

## Sheet: Sheet1
Fig 4E
	Ins1					Ins2
	WT	G3BP1-/-	G3BP2-/-			WT	G3BP1-/-	G3BP2-/-
Fold change	1	0.0836205	0.882703		Fold change	1	0.780967	1.54756
SD	0.014429	0.00120656	0.0280382		SD	0.0249918	0.0165378	0.150177
Fold change	1	0.0762387	1.0163		Fold change	1	0.702222	1.59107
SD	0.00400189	0.00230344	0.0177282		SD	0.018339	0.00843064	0.0551424
Fold change	1	0.0824692	1.04729		Fold change	1	0.846745	1.73708
SD	0.0120057	0.00389103	0.00725929		SD	0.0915199	0.0310568	0.123575
Average Fold change	1	0.0807761	0.954238		Average Fold change	1	0.776645	1.62524
Average SD	0.00760914	0.00185026	0.0176752		Average SD	0.0337127	0.0140063	0.109631
