# Supplementary material for: Aldolase-regulated G3BP1/2+ condensates control insulin mRNA storage in beta cells
Source: EMBO J. 2025 May 12;44(13):3669–96. doi: 10.1038/s44318-025-00448-7 (PMC12216156; doi:10.1038/s44318-025-00448-7)
Supplement: Supplementary file 9 — Source data Fig. 4 [file 44318_2025_448_MOESM9_ESM.zip › Figure 4/Fig 4K/Figure 4K polysome profiling.xlsx]

## Sheet: Sheet1
Figure 4K
	WT 2.8	G3BP1-/- 2.8	G3BP2-/- 2.8		WT 2.8	G3BP1-/- 2.8	G3BP2-/- 2.8
	0.383745	0.886008	0.689285		0.439873	0.687881	0.385005
	0.375341	0.850937	0.665026		0.424432	0.66738	0.372994
	0.365982	0.82269	0.648619		0.409962	0.649592	0.362657
	0.356769	0.791107	0.620285		0.398033	0.633882	0.359987
	0.349103	0.769248	0.60003		0.389784	0.611416	0.347243
	0.343193	0.740354	0.588818		0.383359	0.601863	0.341545
	0.336251	0.717881	0.562652		0.372453	0.573483	0.333947
	0.326757	0.691891	0.544435		0.361355	0.559767	0.328473
	0.319984	0.666289	0.524293		0.354979	0.539586	0.321746
	0.316913	0.649085	0.511372		0.352323	0.527688	0.314832
	0.310531	0.623302	0.495584		0.342282	0.514985	0.309148
	0.302981	0.604753	0.483896		0.330063	0.509084	0.303027
	0.296759	0.585762	0.466191		0.325335	0.49013	0.297683
	0.29021	0.5665	0.454246		0.318257	0.477102	0.292271
	0.287326	0.551384	0.44858		0.314306	0.472004	0.288066
	0.284306	0.535375	0.428973		0.309076	0.451249	0.285239
	0.279587	0.518901	0.416087		0.30417	0.442593	0.27887
	0.272684	0.504609	0.405108		0.29571	0.433521	0.277158
	0.268748	0.490029	0.393526		0.293356	0.424406	0.275599
	0.266028	0.474051	0.385977		0.29242	0.416591	0.269589
	0.264764	0.46168	0.379113		0.284392	0.410433	0.267013
	0.261736	0.450141	0.368814		0.280568	0.400759	0.264088
	0.257835	0.436931	0.358891		0.274066	0.391874	0.26343
	0.253309	0.428168	0.35152		0.27242	0.384126	0.258105
	0.250014	0.417922	0.347296		0.269484	0.379231	0.255325
	0.247795	0.407752	0.339035		0.265216	0.370017	0.253075
	0.247612	0.397939	0.329657		0.262547	0.361682	0.250155
	0.242661	0.388605	0.324294		0.263154	0.357513	0.248071
	0.238847	0.383573	0.317449		0.256521	0.350012	0.247747
	0.237935	0.37557	0.312206		0.253945	0.344948	0.245021
	0.237089	0.36557	0.306929		0.251368	0.341685	0.242299
	0.237469	0.359388	0.303295		0.248169	0.335201	0.241373
	0.235428	0.351208	0.296571		0.246126	0.326843	0.245915
	0.231359	0.34548	0.2914		0.24502	0.311104	0.236473
	0.228707	0.33982	0.289812		0.244958	0.309584	0.238237
	0.226688	0.334957	0.28296		0.243648	0.302319	0.234391
	0.225685	0.328616	0.278817		0.239495	0.299813	0.234611
	0.227187	0.324686	0.274296		0.238178	0.293728	0.23371
	0.224232	0.322486	0.271979		0.23862	0.291752	0.232829
	0.223857	0.3161	0.269156		0.235107	0.289364	0.231227
	0.224231	0.31184	0.266521		0.234014	0.286942	0.22981
	0.223537	0.3062	0.262848		0.233367	0.285279	0.228135
	0.221251	0.302371	0.260314		0.232007	0.283029	0.228559
	0.218823	0.298954	0.256514		0.232894	0.282318	0.226283
	0.218336	0.296224	0.254945		0.233278	0.279737	0.225541
	0.219364	0.292803	0.251668		0.232228	0.278023	0.225282
	0.220259	0.289057	0.251092		0.229391	0.275807	0.226858
	0.214448	0.284462	0.247262		0.230126	0.273685	0.224525
	0.214183	0.284435	0.245623		0.23389	0.273237	0.22556
	0.215111	0.280203	0.245799		0.230357	0.273038	0.221608
	0.21662	0.278341	0.243841		0.228822	0.271427	0.220884
	0.216759	0.27542	0.241969		0.225346	0.269788	0.221181
	0.214644	0.273795	0.241168		0.224973	0.269391	0.22009
	0.212033	0.273002	0.241255		0.223971	0.270788	0.21708
	0.211887	0.271628	0.23686		0.223766	0.268533	0.218083
	0.211234	0.268786	0.235218		0.223445	0.268175	0.215829
	0.210018	0.268453	0.234409		0.22168	0.269051	0.215487
	0.209236	0.268721	0.232707		0.220948	0.268077	0.215881
	0.207793	0.266562	0.231916		0.22163	0.267636	0.215511
	0.209833	0.265345	0.231761		0.21912	0.268885	0.214503
	0.211823	0.265396	0.230156		0.217905	0.267636	0.214577
	0.213206	0.264577	0.227929		0.21749	0.267439	0.217016
	0.212046	0.263714	0.227338		0.217343	0.266624	0.214916
	0.20992	0.264253	0.23193		0.216603	0.269124	0.21626
	0.208559	0.263837	0.236263		0.215659	0.265153	0.214491
	0.208185	0.262665	0.225039		0.214402	0.265746	0.216224
	0.207826	0.26276	0.222794		0.213503	0.26411	0.215482
	0.207016	0.264854	0.222297		0.21335	0.264116	0.219172
	0.206427	0.262746	0.221121		0.214937	0.263601	0.219597
	0.206297	0.26193	0.220735		0.210311	0.2631	0.221281
	0.207092	0.261409	0.219439		0.209748	0.262545	0.218569
	0.207251	0.26106	0.218667		0.209618	0.261367	0.222709
	0.206497	0.259783	0.217506		0.209034	0.259859	0.220528
	0.204653	0.259417	0.217645		0.209257	0.260173	0.221826
	0.204274	0.258054	0.216089		0.207831	0.257574	0.222686
	0.203196	0.257545	0.215473		0.206852	0.255996	0.224928
	0.201976	0.255712	0.214013		0.207276	0.254619	0.225827
	0.199923	0.25535	0.213368		0.208348	0.253757	0.226134
	0.198898	0.254486	0.21324		0.208012	0.252583	0.227114
	0.202406	0.253668	0.213528		0.208352	0.251651	0.229464
	0.201684	0.252332	0.210301		0.208425	0.249855	0.232181
	0.201298	0.251668	0.209624		0.209636	0.25008	0.233827
	0.200764	0.251398	0.209371		0.211057	0.251534	0.2352
	0.199903	0.25141	0.209833		0.211862	0.255333	0.240114
	0.199337	0.250384	0.206986		0.212216	0.250955	0.239644
	0.200531	0.251054	0.20815		0.213654	0.253911	0.244611
	0.200608	0.252486	0.208338		0.214216	0.25596	0.244744
	0.2012	0.254053	0.205749		0.21647	0.259025	0.246548
	0.20288	0.253734	0.204992		0.216511	0.26238	0.248905
	0.205551	0.258133	0.205714		0.218028	0.266593	0.254186
	0.207741	0.261392	0.204556		0.219852	0.271418	0.267317
	0.210036	0.26491	0.206032		0.221951	0.277928	0.261949
	0.212067	0.268567	0.207769		0.223865	0.2861	0.26128
	0.213365	0.273323	0.207548		0.225587	0.292546	0.264041
	0.215207	0.277799	0.209006		0.227053	0.299523	0.266824
	0.215063	0.284048	0.210451		0.229689	0.307478	0.268744
	0.217157	0.291163	0.213848		0.232314	0.318	0.271842
	0.218818	0.298381	0.214807		0.233252	0.324324	0.273903
	0.22071	0.305535	0.217626		0.235848	0.33322	0.276547
	0.223498	0.3148	0.219837		0.238921	0.341608	0.28012
	0.225986	0.324136	0.222797		0.243335	0.351324	0.282503
	0.229628	0.333707	0.224858		0.244657	0.360421	0.285981
	0.232014	0.344164	0.228809		0.246964	0.370655	0.287092
	0.234229	0.353862	0.230916		0.250186	0.380359	0.286715
	0.235462	0.364018	0.234084		0.252888	0.390991	0.289277
	0.23697	0.374407	0.23762		0.255659	0.401973	0.291305
	0.238349	0.384883	0.240982		0.258303	0.412939	0.293675
	0.239906	0.39602	0.24466		0.260858	0.421752	0.294317
	0.24144	0.406311	0.247577		0.262762	0.430167	0.296286
	0.244401	0.418314	0.251702		0.266065	0.439705	0.296508
	0.247634	0.429889	0.254589		0.268097	0.446196	0.298844
	0.249697	0.439804	0.258759		0.269836	0.452499	0.29875
	0.251424	0.449193	0.261409		0.27181	0.457667	0.299229
	0.252824	0.459321	0.264687		0.272686	0.462542	0.298666
	0.254208	0.467326	0.269111		0.274157	0.465878	0.298005
	0.255618	0.473752	0.272329		0.275498	0.46741	0.297834
	0.2566	0.47979	0.275935		0.276703	0.466794	0.297631
	0.25773	0.484526	0.278779		0.276871	0.464518	0.295467
	0.258681	0.487894	0.282767		0.277296	0.461037	0.295289
	0.25941	0.489395	0.28429		0.276096	0.455605	0.294181
	0.260722	0.488618	0.28769		0.277007	0.449136	0.294373
	0.261795	0.485997	0.289848		0.277109	0.441294	0.29087
	0.262512	0.482324	0.292164		0.277248	0.432117	0.290613
	0.263115	0.475491	0.29331		0.276243	0.421912	0.288912
	0.261769	0.466683	0.295107		0.275726	0.410897	0.28822
	0.260909	0.457223	0.296217		0.274908	0.400561	0.287682
	0.259978	0.446389	0.297247		0.274429	0.389966	0.287701
	0.25844	0.43302	0.298263		0.272646	0.380262	0.287036
	0.257593	0.421232	0.297388		0.271511	0.370672	0.287305
	0.256494	0.408411	0.297138		0.270335	0.36283	0.28936
	0.256656	0.396814	0.296512		0.268467	0.354827	0.288917
	0.256792	0.386243	0.296358		0.267198	0.349673	0.289531
	0.256376	0.376058	0.294805		0.266234	0.342666	0.293493
	0.255285	0.367871	0.294118		0.264017	0.338557	0.293471
	0.25396	0.361393	0.292627		0.263828	0.335738	0.296054
	0.252266	0.357573	0.291001		0.262351	0.334898	0.298841
	0.252178	0.35379	0.289742		0.261962	0.335154	0.301521
	0.250989	0.351582	0.288697		0.259727	0.337783	0.30514
	0.249553	0.351597	0.285702		0.259489	0.340218	0.308306
	0.247873	0.354487	0.2846		0.258262	0.346505	0.312938
	0.248494	0.359545	0.283079		0.258644	0.353777	0.316519
	0.24828	0.366098	0.281138		0.259114	0.362527	0.339799
	0.246565	0.373374	0.279719		0.259305	0.372818	0.327056
	0.245481	0.384678	0.278762		0.260591	0.385636	0.33485
	0.244784	0.396334	0.276371		0.261842	0.396332	0.336606
	0.244575	0.409094	0.275522		0.264601	0.409321	0.342598
	0.244024	0.422663	0.274549		0.265808	0.421223	0.347371
	0.244259	0.438029	0.273308		0.268481	0.433653	0.353531
	0.244176	0.454325	0.272435		0.271065	0.445494	0.358969
	0.244613	0.468806	0.273112		0.274697	0.456527	0.365756
	0.245921	0.481495	0.272481		0.278351	0.466754	0.368844
	0.248194	0.494261	0.274068		0.28232	0.476345	0.37529
	0.250985	0.507341	0.27479		0.285893	0.48427	0.380282
	0.254114	0.516441	0.276016		0.29084	0.491348	0.385289
	0.2568	0.524508	0.279268		0.295326	0.495966	0.389932
	0.259643	0.530869	0.28257		0.300082	0.498089	0.393448
	0.263292	0.534582	0.287062		0.304129	0.498299	0.396589
	0.26736	0.53705	0.291646		0.309017	0.496934	0.39832
	0.271459	0.536548	0.297192		0.313989	0.493613	0.401041
	0.275426	0.533398	0.302905		0.318051	0.488806	0.402555
	0.279602	0.52779	0.31091		0.322528	0.482986	0.403319
	0.284442	0.52145	0.316067		0.326924	0.474858	0.403766
	0.288686	0.512629	0.322283		0.331004	0.467071	0.403894
	0.292868	0.502361	0.329055		0.335474	0.457858	0.403741
	0.295935	0.492649	0.335933		0.339344	0.449339	0.403392
	0.299311	0.480248	0.34169		0.344657	0.440491	0.402149
	0.301676	0.469405	0.347497		0.345707	0.431573	0.401571
	0.304168	0.457304	0.352377		0.350401	0.422478	0.399562
	0.305582	0.446502	0.357355		0.353021	0.415786	0.399176
	0.307735	0.438831	0.361694		0.35582	0.408428	0.396764
	0.309276	0.429416	0.365303		0.357547	0.403926	0.39582
	0.311413	0.420765	0.367501		0.362107	0.398745	0.394033
	0.312727	0.415012	0.370191		0.360526	0.395183	0.39216
	0.314422	0.409084	0.372612		0.361713	0.392845	0.390928
	0.316226	0.405427	0.375583		0.363612	0.390983	0.389194
	0.318068	0.401316	0.376665		0.364055	0.389042	0.386027
	0.319681	0.398119	0.378544		0.364558	0.38849	0.383904
	0.320286	0.396092	0.379969		0.364418	0.386802	0.382507
	0.321401	0.394458	0.382036		0.363985	0.38759	0.378806
	0.322629	0.392474	0.383493		0.364138	0.384512	0.374391
	0.323469	0.391379	0.386663		0.362235	0.385833	0.37209
	0.324662	0.388689	0.386012		0.361077	0.380481	0.366849
	0.325736	0.38714	0.388752		0.359423	0.378826	0.363156
	0.326082	0.384362	0.389701		0.357517	0.374967	0.358768
	0.326882	0.383412	0.391421		0.356622	0.371555	0.354519
	0.325415	0.376401	0.39251		0.35306	0.368392	0.349061
	0.324807	0.372523	0.393118		0.351018	0.363595	0.34392
	0.32292	0.365492	0.393322		0.348039	0.358287	0.338736
	0.32095	0.360025	0.393118		0.344881	0.35264	0.333289
	0.317776	0.354616	0.393177		0.341262	0.346621	0.32766
	0.315918	0.348373	0.392054		0.338284	0.339165	0.321986
	0.312659	0.34138	0.391194		0.333309	0.33267	0.315766
	0.309011	0.33499	0.388769		0.329564	0.325205	0.310384
	0.305003	0.327968	0.386562		0.326309	0.318368	0.306661
	0.301049	0.320262	0.383399		0.320887	0.313187	0.300124
	0.296625	0.312935	0.379792		0.31537	0.306408	0.295636
	0.291999	0.305632	0.375459		0.311336	0.300089	0.29131
	0.287368	0.299301	0.372103		0.305771	0.295093	0.288611
	0.282907	0.293598	0.36728		0.301911	0.289911	0.284101
	0.278062	0.286741	0.362663		0.297215	0.285889	0.27967
	0.273835	0.281996	0.357503		0.293003	0.279619	0.27602
	0.269352	0.278143	0.351902		0.288484	0.274209	0.272851
	0.265361	0.273482	0.346778		0.284189	0.270207	0.269707
	0.261256	0.270834	0.34166		0.280427	0.266445	0.267747
	0.258034	0.265633	0.336244		0.276522	0.263164	0.264263
	0.254289	0.262708	0.331523		0.273059	0.260891	0.2614
	0.251418	0.259392	0.325446		0.26914	0.256902	0.259256
	0.247957	0.256289	0.320774		0.265344	0.254904	0.258629
	0.245008	0.254058	0.31692		0.262693	0.254044	0.255072
	0.242616	0.252521	0.310897		0.260209	0.250831	0.254849
	0.23982	0.24993	0.304765		0.256314	0.247218	0.2555
	0.237419	0.24846	0.300245		0.254059	0.245512	0.257983
	0.234344	0.247602	0.295047		0.252032	0.243005	0.261124
	0.231718	0.245624	0.291792		0.250582	0.242505	0.265138
	0.229612	0.243121	0.287847		0.247279	0.241923	0.27077
	0.227746	0.241824	0.284486		0.245253	0.241674	0.277605
	0.225455	0.24018	0.280852		0.243384	0.241266	0.285437
	0.223276	0.240091	0.27749		0.242234	0.240329	0.295446
	0.221788	0.23999	0.27411		0.24056	0.240082	0.306345
	0.220616	0.240112	0.271363		0.239567	0.240506	0.318815
	0.219079	0.240274	0.268197		0.237831	0.24035	0.333113
	0.217992	0.240336	0.264813		0.237954	0.240446	0.348844
	0.216452	0.240908	0.262238		0.237875	0.241337	0.363166
	0.215718	0.24253	0.260426		0.239759	0.243046	0.380426
	0.214588	0.24376	0.25869		0.240804	0.245799	0.399072
	0.213318	0.246351	0.256065		0.245236	0.248255	0.417964
	0.21163	0.25064	0.254413		0.25173	0.252148	0.437221
	0.210985	0.25722	0.252997		0.259832	0.257675	0.458197
	0.210954	0.265878	0.252495		0.272029	0.266651	0.478466
	0.212063	0.277851	0.251193		0.287012	0.278419	0.499034
	0.214486	0.294477	0.251513		0.307073	0.295277	0.51989
	0.219653	0.316341	0.25305		0.330916	0.318215	0.539767
	0.228135	0.345353	0.256588		0.357938	0.348892	0.559694
	0.241888	0.382886	0.263296		0.387743	0.388273	0.582617
	0.261885	0.42885	0.273747		0.419536	0.436908	0.604543
	0.292171	0.483379	0.28979		0.451033	0.496072	0.626305
	0.329201	0.547173	0.311656		0.483876	0.563907	0.647769
	0.375583	0.619098	0.341209		0.513618	0.642747	0.66859
	0.42877	0.694448	0.380268		0.542489	0.728873	0.686464
	0.490664	0.777036	0.425948		0.573958	0.821262	0.706088
	0.556731	0.856261	0.478188		0.60491	0.914307	0.719762
	0.624435	0.939513	0.537083		0.632324	1.00948	0.731708
	0.688849	1.01998	0.594739		0.656645	1.09106	0.739998
	0.751651	1.1001	0.650576		0.682969	1.16056	0.747871
	0.805776	1.16654	0.706168		0.704665	1.22059	0.750606
	0.863179	1.23028	0.765998		0.725482	1.27595	0.750408
	0.909573	1.27322	0.813928		0.742003	1.31754	0.747596
	0.951246	1.30172	0.857154		0.753947	1.34493	0.742021
	0.984237	1.31364	0.894516		0.762658	1.35722	0.734018
	1.01173	1.32084	0.924651		0.76743	1.35863	0.723047
	1.02999	1.31383	0.948723		0.767254	1.34967	0.709542
	1.04022	1.29337	0.964328		0.763928	1.32586	0.696097
	1.04265	1.26438	0.969945		0.75479	1.2935	0.678681
	1.03465	1.2285	0.971106		0.744377	1.25685	0.657512
	1.01989	1.18461	0.968139		0.72861	1.21349	0.6393
	0.998913	1.13436	0.957702		0.711086	1.16282	0.620605
	0.974445	1.08429	0.943147		0.692136	1.11282	0.598558
	0.944057	1.035	0.925609		0.673929	1.06329	0.578135
	0.912193	0.983564	0.904644		0.652745	1.01185	0.559729
	0.879551	0.934408	0.881124		0.629839	0.964343	0.542201
	0.846186	0.889284	0.857266		0.606467	0.919971	0.526931
	0.816168	0.84679	0.831254		0.585081	0.87827	0.511127
	0.786879	0.805078	0.806332		0.565588	0.843002	0.495457
	0.759403	0.769362	0.77878		0.543975	0.808329	0.481905
	0.73216	0.738575	0.751486		0.526517	0.772785	0.467885
	0.7085	0.710371	0.72355		0.510186	0.74465	0.45658
	0.685938	0.685418	0.696605		0.496648	0.716625	0.443569
	0.663535	0.660346	0.672244		0.482504	0.692323	0.432955
	0.640528	0.636386	0.647372		0.468265	0.667394	0.421208
	0.618703	0.616058	0.624076		0.45612	0.646202	0.412783
	0.600436	0.598535	0.601677		0.444802	0.624583	0.404458
	0.58549	0.580575	0.58369		0.43454	0.608301	0.397809
	0.570221	0.563215	0.566318		0.423971	0.591139	0.389647
	0.557368	0.54843	0.55022		0.413812	0.576059	0.384265
	0.541427	0.532284	0.532792		0.405634	0.559536	0.379078
	0.527262	0.520409	0.518976		0.396532	0.546838	0.369787
	0.515224	0.508743	0.504188		0.390126	0.532931	0.363623
	0.503176	0.499232	0.492163		0.38332	0.524151	0.357073
	0.491185	0.487155	0.479407		0.376562	0.510491	0.351783
	0.478159	0.477889	0.469357		0.371133	0.499382	0.347894
	0.467105	0.469095	0.459925		0.365231	0.487663	0.343341
	0.457269	0.462144	0.4516		0.361341	0.479363	0.340487
	0.448486	0.452291	0.441938		0.354216	0.470247	0.33518
	0.440933	0.444448	0.433166		0.34958	0.461397	0.331725
	0.431942	0.436221	0.424911		0.343157	0.453062	0.329245
	0.422877	0.430528	0.418312		0.33926	0.447199	0.325848
	0.41535	0.424193	0.413551		0.336073	0.442896	0.321125
	0.408218	0.418573	0.407861		0.333832	0.43595	0.318619
	0.401587	0.412034	0.400804		0.328722	0.428659	0.314553
	0.394095	0.4075	0.396087		0.327581	0.423762	0.311451
	0.388454	0.404663	0.39098		0.326057	0.416838	0.308857
	0.382557	0.400952	0.386918		0.32311	0.411286	0.307066
	0.378817	0.395715	0.381331		0.319231	0.404734	0.304842
	0.373894	0.390839	0.377898		0.317161	0.40051	0.304679
	0.369529	0.386224	0.374223		0.314779	0.39561	0.301331
	0.364692	0.382044	0.370253		0.313006	0.39259	0.298273
	0.361605	0.377646	0.367891		0.310769	0.389677	0.293702
	0.358503	0.37389	0.362981		0.309426	0.381523	0.290022
	0.353983	0.370801	0.360196		0.307907	0.377888	0.287985
	0.34961	0.367355	0.354306		0.30738	0.370234	0.286551
	0.34585	0.364546	0.35189		0.307082	0.367084	0.285922
	0.342729	0.359667	0.349927		0.305364	0.363951	0.285339
	0.339816	0.355602	0.349363		0.303896	0.361505	0.283927
	0.336522	0.348601	0.345148		0.302685	0.355434	0.282189
	0.333312	0.347411	0.344245		0.300943	0.354272	0.280817
	0.331723	0.341242	0.343987		0.298809	0.35278	0.277603
	0.329935	0.339312	0.340538		0.296859	0.346982	0.275053
	0.327957	0.335848	0.337396		0.296389	0.341736	0.272603
	0.324766	0.333222	0.334893		0.294594	0.337388	0.271331
	0.320792	0.331013	0.333614		0.29495	0.333755	0.270303
	0.317789	0.327535	0.332359		0.293653	0.330298	0.269931
	0.315474	0.322429	0.331535		0.29316	0.327507	0.266894
	0.313373	0.318733	0.330759		0.287872	0.325939	0.264905
	0.311248	0.314973	0.328401		0.284666	0.323231	0.264735
	0.309175	0.312141	0.327639		0.281771	0.320663	0.26271
	0.309075	0.310195	0.326967		0.279547	0.319038	0.259654
	0.308316	0.308776	0.324918		0.277998	0.314767	0.257127
	0.30663	0.305848	0.322509		0.275933	0.310304	0.2552
	0.303839	0.304371	0.320427		0.274549	0.307359	0.253862
	0.301437	0.302006	0.317243		0.273128	0.303636	0.252686
	0.298921	0.299675	0.315763		0.272904	0.301194	0.25171
	0.297069	0.296172	0.313916		0.270956	0.299398	0.249896
	0.295295	0.293818	0.312459		0.269362	0.29744	0.248399
	0.293044	0.29056	0.309879		0.266894	0.2945	0.246413
	0.291579	0.28858	0.309424		0.264945	0.292293	0.245638
	0.291098	0.286835	0.307418		0.263279	0.289949	0.241849
	0.292039	0.285138	0.306771		0.263684	0.287506	0.240077
	0.293081	0.283017	0.301158		0.260117	0.285285	0.238109
	0.29171	0.281291	0.297309		0.25894	0.281984	0.237258
	0.289084	0.27972	0.29493		0.258307	0.280196	0.23682
	0.286222	0.279358	0.293366		0.25738	0.278584	0.235248
	0.283927	0.277404	0.292219		0.254645	0.277443	0.234532
	0.282256	0.273287	0.29044		0.252749	0.276622	0.233594
	0.281368	0.270688	0.289409		0.250785	0.276123	0.23225
	0.279768	0.269593	0.287286		0.249218	0.274308	0.229814
	0.279386	0.268931	0.285655		0.248022	0.27394	0.228408
	0.279001	0.26848	0.282996		0.247225	0.271659	0.226854
	0.277049	0.268852	0.280923		0.245965	0.270511	0.226262
	0.273177	0.268845	0.277995		0.245979	0.269028	0.225309
	0.271589	0.268288	0.276223		0.24494	0.269142	0.225823
	0.268798	0.267401	0.275548		0.246225	0.269499	0.223896
	0.266142	0.266106	0.276198		0.243083	0.27168	0.22349
	0.264826	0.264592	0.273756		0.241933	0.270812	0.222369
	0.262812	0.264843	0.273386		0.240054	0.272441	0.224813
	0.261603	0.266151	0.272519		0.239289	0.272902	0.221415
	0.261367	0.267974	0.272086		0.238848	0.274081	0.220031
	0.260532	0.268961	0.269825		0.238253	0.27331	0.219358
	0.259137	0.270615	0.269297		0.23818	0.27461	0.218613
	0.256136	0.271617	0.268954		0.237959	0.275895	0.218923
	0.25423	0.273478	0.269191		0.238297	0.277832	0.218787
	0.253102	0.273842	0.269436		0.237594	0.281136	0.218608
	0.251809	0.274856	0.270403		0.237511	0.283769	0.218618
	0.251497	0.277009	0.269913		0.236891	0.286634	0.21847
	0.251294	0.279246	0.269382		0.236647	0.291098	0.219693
	0.25145	0.282751	0.269071		0.236814	0.29589	0.21831
	0.252536	0.287657	0.27099		0.237902	0.30201	0.218864
	0.253399	0.291488	0.267579		0.237552	0.305179	0.21943
	0.254016	0.295119	0.267462		0.238432	0.311261	0.221272
	0.253103	0.299171	0.266051		0.239309	0.318096	0.223764
	0.25215	0.306178	0.266131		0.242555	0.325239	0.225468
	0.25115	0.309236	0.265892		0.24272	0.333408	0.227462
	0.251187	0.315094	0.26643		0.244232	0.342536	0.2281
	0.251913	0.320536	0.266326		0.246529	0.351638	0.230525
	0.253224	0.326771	0.266256		0.249636	0.360132	0.231074
	0.254065	0.332969	0.266855		0.253162	0.368962	0.232671
	0.255517	0.339524	0.266969		0.258067	0.37611	0.234244
	0.25697	0.346029	0.267751		0.262709	0.383097	0.236966
	0.25809	0.351169	0.268859		0.269053	0.388661	0.240084
	0.258454	0.355669	0.270585		0.27529	0.392722	0.243226
	0.259486	0.35932	0.272693		0.282846	0.395853	0.246263
	0.259813	0.361589	0.276157		0.288639	0.397814	0.248482
	0.261238	0.362664	0.279219		0.295423	0.397354	0.251967
	0.263446	0.362392	0.283514		0.302285	0.395014	0.254323
	0.267017	0.361317	0.287366		0.308223	0.391133	0.256798
	0.269926	0.35915	0.293271		0.314328	0.387737	0.259389
	0.275229	0.355362	0.296031		0.320367	0.379696	0.261339
	0.279996	0.350709	0.299954		0.326013	0.371812	0.263104
	0.285057	0.344491	0.303446		0.331464	0.363637	0.265667
	0.288345	0.339085	0.306429		0.336363	0.35471	0.268758
	0.293317	0.331136	0.308666		0.340735	0.346296	0.269877
	0.295728	0.323049	0.310774		0.343213	0.337499	0.270884
	0.299912	0.315227	0.311774		0.3451	0.329043	0.271451
	0.303138	0.307823	0.312953		0.345476	0.321394	0.271707
	0.307111	0.300114	0.312462		0.343888	0.313232	0.270503
	0.310175	0.293622	0.312294		0.342951	0.307112	0.269342
	0.31296	0.287229	0.309978		0.340595	0.298986	0.26771
	0.314352	0.282479	0.308114		0.337038	0.292719	0.266273
	0.312552	0.277112	0.305234		0.332879	0.287137	0.264098
	0.31124	0.273193	0.302671		0.328177	0.282801	0.261558
	0.309509	0.267169	0.299853		0.322385	0.27882	0.25912
	0.30599	0.263932	0.296393		0.3167	0.274964	0.255818
	0.302991	0.259319	0.293615		0.311174	0.271703	0.25212
	0.299924	0.256531	0.289998		0.305315	0.268865	0.249331
	0.29623	0.253824	0.286805		0.299117	0.266239	0.244758
	0.292251	0.251666	0.283535		0.294245	0.263169	0.241531
	0.289173	0.24969	0.27953		0.289487	0.260207	0.238596
	0.285157	0.248118	0.275781		0.285224	0.257206	0.236387
	0.281248	0.245721	0.272398		0.281004	0.254835	0.234527
	0.277089	0.244563	0.268545		0.277901	0.253546	0.231742
	0.272775	0.241938	0.266708		0.272981	0.251662	0.230273
	0.26871	0.239923	0.264021		0.269623	0.248638	0.227992
	0.265985	0.237678	0.261697		0.265915	0.247961	0.226836
	0.263567	0.236608	0.259976		0.263071	0.246831	0.224326
	0.260939	0.234462	0.257735		0.260478	0.244722	0.22239
	0.258617	0.232543	0.255097		0.259272	0.242484	0.220725
	0.256506	0.231258	0.253389		0.258261	0.240743	0.219476
	0.254498	0.231282	0.251438		0.256254	0.239227	0.218404
	0.251298	0.230125	0.25011		0.254894	0.237745	0.218344
	0.249848	0.228297	0.248385		0.254197	0.235668	0.216118
	0.247248	0.226687	0.248002		0.252293	0.234737	0.215843
	0.24547	0.225587	0.246416		0.249809	0.232887	0.213988
	0.244106	0.224285	0.245799		0.247958	0.231884	0.213682
	0.243529	0.223096	0.244723		0.247156	0.230772	0.212492
	0.243013	0.222469	0.244781		0.246648	0.23087	0.21224
	0.242445	0.220998	0.242261		0.245278	0.227878	0.210195
	0.241164	0.220373	0.241568		0.243983	0.226688	0.209624
	0.238918	0.219435	0.239591		0.243284	0.225409	0.209562
	0.237722	0.219527	0.23834		0.242447	0.22431	0.209241
	0.235823	0.217684	0.237504		0.240715	0.223592	0.208559
	0.233991	0.216886	0.236616		0.239353	0.222775	0.207235
	0.232904	0.21563	0.236234		0.23816	0.222394	0.206747
	0.231164	0.214919	0.234466		0.236505	0.221329	0.206782
	0.230425	0.214444	0.233187		0.23535	0.220887	0.204568
	0.229416	0.213896	0.232685		0.234632	0.220428	0.203936
	0.229018	0.21389	0.230913		0.232626	0.219757	0.202674
	0.228195	0.213221	0.229558		0.231524	0.218932	0.201647
	0.227846	0.213005	0.22777		0.230276	0.218156	0.201143
	0.226371	0.212991	0.226446		0.229659	0.217682	0.199663
	0.224963	0.21233	0.225701		0.22732	0.217538	0.199054
	0.223487	0.211889	0.224245		0.226131	0.217296	0.19807
	0.222288	0.211521	0.22309		0.223845	0.217325	0.197402
	0.221632	0.211266	0.221923		0.222608	0.217073	0.196122
	0.220283	0.211801	0.221155		0.221514	0.217398	0.195255
	0.219276	0.211369	0.220213		0.220737	0.217037	0.194375
	0.218435	0.211241	0.219319		0.219342	0.21661	0.193859
	0.217223	0.211377	0.218451		0.21891	0.216504	0.192756
	0.215644	0.211789	0.217018		0.217668	0.216338	0.192906
	0.213614	0.211712	0.216202		0.218216	0.216294	0.191589
	0.21152	0.21145	0.215847		0.216345	0.216747	0.19141
	0.211441	0.211589	0.214645		0.215305	0.21634	0.190424
	0.209637	0.211178	0.214286		0.21438	0.217143	0.192013
	0.209204	0.211296	0.213897		0.213994	0.217382	0.190351
	0.208838	0.21184	0.214696		0.213816	0.218135	0.189816
	0.208203	0.211334	0.212826		0.21293	0.217871	0.188612
	0.208456	0.211641	0.211751		0.212658	0.218795	0.188556
	0.20811	0.212131	0.210701		0.212411	0.21879	0.188122
	0.207624	0.213286	0.210266		0.212694	0.219591	0.187953
	0.206591	0.21253	0.209753		0.212315	0.221384	0.187979
	0.206167	0.213165	0.209225		0.212287	0.222497	0.188166
	0.205485	0.213105	0.208815		0.21236	0.223701	0.188492
	0.20479	0.213964	0.208995		0.211947	0.225608	0.188736
	0.204743	0.21452	0.208697		0.212205	0.227902	0.188812
	0.204219	0.215817	0.208868		0.21249	0.231134	0.189148
	0.204106	0.216946	0.207627		0.213304	0.231993	0.189459
	0.204259	0.218454	0.208484		0.213417	0.233589	0.190341
	0.20448	0.219678	0.20821		0.21441	0.235058	0.191943
	0.204402	0.221742	0.208471		0.21746	0.236641	0.193055
	0.203963	0.221482	0.209066		0.217882	0.238328	0.195373
	0.203267	0.222711	0.210076		0.219789	0.23918	0.196627
	0.202943	0.223071	0.210858		0.221556	0.240015	0.19847
	0.202745	0.223312	0.212533		0.225136	0.239893	0.201586
	0.203211	0.223744	0.215117		0.228443	0.239702	0.20412
	0.20286	0.223247	0.217837		0.232964	0.238834	0.20687
	0.203339	0.222979	0.221123		0.238394	0.237437	0.210123
	0.203023	0.22187	0.224958		0.244045	0.235456	0.212388
	0.204805	0.220956	0.229496		0.250342	0.232903	0.216915
	0.203994	0.219394	0.233998		0.257214	0.230331	0.221106
	0.204761	0.217395	0.239291		0.264061	0.227532	0.224552
	0.204769	0.2155	0.244534		0.270782	0.225052	0.228742
	0.206303	0.213166	0.250164		0.277681	0.221737	0.233626
	0.208124	0.210867	0.254956		0.284304	0.219241	0.236907
	0.210624	0.208427	0.260624		0.290818	0.218081	0.241224
	0.213225	0.206784	0.266797		0.295959	0.214113	0.244647
	0.216239	0.204418	0.270223		0.30111	0.211937	0.248032
	0.219443	0.202726	0.273252		0.304985	0.208749	0.251054
	0.223632	0.202539	0.275556		0.308565	0.207069	0.254183
	0.227712	0.19997	0.27722		0.311114	0.204983	0.257173
	0.231894	0.198423	0.278011		0.312837	0.203803	0.258797
	0.236385	0.196198	0.278294		0.313697	0.202274	0.260585
	0.239938	0.19541	0.277963		0.312197	0.201161	0.261571
	0.243721	0.194018	0.276984		0.30998	0.199788	0.261992
	0.246394	0.193434	0.275176		0.307848	0.199285	0.26109
	0.249032	0.192326	0.273043		0.304869	0.197595	0.259305
	0.251193	0.191791	0.270531		0.300498	0.197114	0.257317
	0.25315	0.190755	0.266745		0.295816	0.196135	0.254866
	0.253836	0.190431	0.263481		0.292261	0.19527	0.252673
	0.253263	0.189462	0.259731		0.287146	0.194289	0.24987
	0.252237	0.188976	0.257108		0.282097	0.193659	0.246626
	0.25046	0.188143	0.252869		0.276632	0.192528	0.24328
	0.249073	0.187574	0.250604		0.272086	0.192552	0.240254
	0.246059	0.186846	0.247025		0.26779	0.19216	0.23608
	0.242729	0.186603	0.244329		0.264168	0.191879	0.232296
	0.239278	0.185775	0.241002		0.259676	0.191069	0.229044
	0.235755	0.185891	0.238886		0.25672	0.190832	0.226487
	0.233206	0.185515	0.236208		0.253029	0.189988	0.223601
	0.231285	0.185475	0.234709		0.251015	0.189907	0.221232
	0.228342	0.184788	0.232927		0.248105	0.189386	0.219802
	0.225219	0.184672	0.231285		0.245697	0.188856	0.217693
	0.222688	0.184046	0.229544		0.243237	0.187995	0.215354
	0.220212	0.183841	0.228601		0.24157	0.187822	0.214213
	0.218657	0.183411	0.228117		0.240404	0.187626	0.211845
	0.216906	0.183247	0.226478		0.239597	0.187548	0.210152
	0.214848	0.182962	0.224569		0.237975	0.186849	0.208864
	0.212603	0.182726	0.223784		0.237659	0.18674	0.207588
	0.211642	0.183275	0.223606		0.236196	0.186595	0.206516
	0.211307	0.183687	0.221684		0.236449	0.186414	0.205612
	0.210176	0.183209	0.220995		0.234187	0.186374	0.204715
	0.209596	0.181933	0.219937		0.232549	0.186015	0.204024
	0.208925	0.181963	0.219102		0.231281	0.185981	0.20336
	0.208474	0.181769	0.217658		0.229811	0.18536	0.201965
	0.208306	0.181556	0.216263		0.228567	0.18534	0.200688
	0.207544	0.181128	0.214585		0.227577	0.185098	0.200414
	0.207369	0.181612	0.213614		0.225959	0.184826	0.198616
	0.206435	0.180434	0.211833		0.225081	0.1845	0.197702
	0.205324	0.180561	0.210562		0.22336	0.184443	0.195995
	0.204178	0.18009	0.209649		0.222999	0.184375	0.195959
	0.202712	0.17984	0.209163		0.220876	0.184715	0.195011
	0.201907	0.179475	0.207776		0.219555	0.184119	0.194009
	0.201389	0.179303	0.206803		0.217949	0.1841	0.19354
	0.200149	0.179189	0.206481		0.216919	0.183941	0.192624
	0.19939	0.179422	0.206709		0.216424	0.184439	0.19211
	0.19806	0.178866	0.205268		0.215746	0.185066	0.191715
	0.197327	0.178805	0.204564		0.214616	0.184956	0.190708
	0.196044	0.178742	0.203982		0.213901	0.185315	0.190683
	0.19526	0.179028	0.203707		0.213974	0.185791	0.190095
	0.194439	0.17951	0.203439		0.213213	0.186364	0.190196
	0.193252	0.179129	0.203742		0.213049	0.186703	0.189907
	0.192843	0.179328	0.203554		0.212762	0.187106	0.19014
	0.192788	0.179392	0.204175		0.21307	0.187585	0.191027
	0.192519	0.179671	0.203852		0.213167	0.187876	0.191199
	0.191867	0.179954	0.20511		0.213834	0.188582	0.192356
	0.191827	0.180066	0.20496		0.214151	0.188269	0.192812
	0.191159	0.180497	0.205788		0.215561	0.188616	0.193883
	0.190804	0.18023	0.206451		0.2169	0.18841	0.195439
	0.190241	0.181278	0.207572		0.219257	0.188384	0.197119
	0.190002	0.180269	0.209685		0.222053	0.188118	0.199169
	0.189936	0.180267	0.211504		0.224116	0.187667	0.201045
	0.189992	0.180184	0.21433		0.227528	0.187044	0.203753
	0.190221	0.180055	0.216659		0.231579	0.186469	0.20759
	0.190598	0.179812	0.220311		0.235451	0.185692	0.210204
	0.190323	0.179596	0.223731		0.240469	0.184546	0.213323
	0.190752	0.1791	0.227603		0.244631	0.183722	0.217264
	0.190165	0.178413	0.232074		0.249733	0.182597	0.221097
	0.190965	0.178227	0.237029		0.25461	0.181728	0.225305
	0.191783	0.177246	0.241864		0.260815	0.180546	0.229387
	0.191714	0.176654	0.247308		0.265679	0.18002	0.234006
	0.192499	0.175844	0.252245		0.270837	0.178981	0.237931
	0.193861	0.175542	0.257031		0.275551	0.178289	0.242635
	0.195448	0.174483	0.262235		0.279807	0.177344	0.246817
	0.197179	0.174367	0.266627		0.283736	0.177142	0.251026
	0.198787	0.173488	0.271303		0.286584	0.176146	0.254442
	0.200855	0.173385	0.27431		0.289535	0.175764	0.257619
	0.203383	0.172421	0.276764		0.291515	0.174811	0.260138
	0.204961	0.172969	0.277851		0.292945	0.174047	0.262471
	0.207186	0.172202	0.27808		0.294542	0.174056	0.263889
	0.209341	0.171661	0.277835		0.293675	0.174367	0.265494
	0.211855	0.172088	0.276208		0.292713	0.173769	0.265314
	0.214275	0.171071	0.274922		0.291072	0.173689	0.26633
	0.217251	0.170834	0.272193		0.288499	0.173153	0.264501
	0.219189	0.170258	0.270943		0.286518	0.173329	0.263578
	0.222068	0.169874	0.266934		0.283154	0.172688	0.260758
	0.223432	0.170241	0.264044		0.279152	0.172542	0.258746
	0.224508	0.16987	0.260192		0.275673	0.172005	0.255176
	0.224494	0.170261	0.257352		0.272282	0.171813	0.252581
	0.224457	0.169321	0.253806		0.267428	0.171723	0.250156
	0.223662	0.169375	0.251628		0.264269	0.171594	0.246556
	0.223425	0.168815	0.248959		0.260217	0.171525	0.244841
	0.222136	0.168958	0.246365		0.257208	0.171192	0.240068
	0.220149	0.168698	0.243259		0.254164	0.171266	0.237167
	0.218454	0.168586	0.241882		0.251996	0.171179	0.234253
	0.216566	0.168714	0.238505		0.249041	0.170741	0.230164
	0.214594	0.168495	0.236344		0.247662	0.170235	0.226739
	0.212587	0.168224	0.234051		0.244942	0.170069	0.224596
	0.210106	0.168852	0.232287		0.24398	0.169936	0.221845
	0.207958	0.167923	0.231023		0.241002	0.170215	0.219729
	0.206857	0.167725	0.229125		0.239603	0.169809	0.217629
	0.2041	0.167405	0.227192		0.237306	0.169738	0.216604
	0.202302	0.167238	0.225709		0.236289	0.169647	0.214065
	0.201413	0.167669	0.22448		0.234434	0.169661	0.212144
	0.199904	0.167296	0.222742		0.233464	0.169415	0.210337
	0.199323	0.167044	0.221405		0.232404	0.169399	0.209333
	0.198205	0.167091	0.21981		0.230701	0.169268	0.208375
	0.197304	0.167202	0.21856		0.230946	0.169107	0.207959
	0.196109	0.166775	0.217878		0.228256	0.169844	0.206781
	0.195079	0.166869	0.217465		0.228153	0.169255	0.20623
	0.193977	0.166484	0.216864		0.227619	0.169037	0.205253
	0.193383	0.166479	0.216535		0.225876	0.169349	0.206151
	0.192827	0.166276	0.216016		0.22581	0.168897	0.204893
	0.191554	0.166692	0.216477		0.226465	0.169479	0.205483
	0.191286	0.166095	0.216401		0.226634	0.168962	0.205555
	0.190869	0.166685	0.21692		0.22725	0.169211	0.206425
	0.189729	0.166131	0.217232		0.228406	0.168844	0.207028
	0.189184	0.166564	0.218184		0.230322	0.169103	0.209327
	0.188185	0.166018	0.220745		0.232322	0.168952	0.211007
	0.187717	0.166274	0.2218		0.234542	0.169336	0.213092
	0.187636	0.165843	0.224329		0.237532	0.169318	0.21578
	0.186474	0.165956	0.227587		0.240408	0.16881	0.218549
	0.186435	0.165949	0.231179		0.244278	0.169175	0.221804
	0.185883	0.166106	0.235646		0.248902	0.168637	0.225525
	0.185675	0.166161	0.240192		0.253842	0.168566	0.229627
	0.186367	0.165921	0.247417		0.259094	0.167804	0.233809
	0.186664	0.166526	0.252337		0.264271	0.167527	0.238906
	0.187005	0.165801	0.258605		0.269956	0.167715	0.244002
	0.187188	0.165765	0.264808		0.275617	0.168264	0.248329
	0.187439	0.165688	0.270995		0.280394	0.167725	0.253333
	0.188505	0.165774	0.276526		0.284533	0.166945	0.25846
	0.189166	0.165162	0.280662		0.288706	0.167536	0.263325
	0.190205	0.165871	0.283416		0.291616	0.167349	0.267611
	0.191077	0.165823	0.285859		0.294342	0.167123	0.271721
	0.192975	0.164776	0.287903		0.295539	0.166763	0.274962
	0.195683	0.164438	0.286896		0.296129	0.166537	0.277809
	0.197999	0.16404	0.285178		0.295221	0.16643	0.278903
	0.199716	0.164956	0.282941		0.293666	0.1662	0.280582
	0.20108	0.164721	0.280382		0.29128	0.166411	0.281238
	0.203286	0.164618	0.277744		0.288062	0.166103	0.280591
	0.205645	0.164454	0.273758		0.284576	0.166181	0.280945
	0.20793	0.164174	0.270758		0.280521	0.166002	0.276305
	0.209852	0.164306	0.266845		0.277045	0.166209	0.273746
	0.211183	0.164152	0.262634		0.273806	0.166016	0.270938
	0.211849	0.164044	0.261071		0.269545	0.166404	0.267672
	0.212462	0.163911	0.256191		0.266786	0.165771	0.263352
	0.212219	0.16396	0.254306		0.264597	0.166063	0.260038
	0.211315	0.163947	0.251087		0.261712	0.165946	0.256155
	0.209927	0.163943	0.248915		0.259127	0.167332	0.252501
	0.208583	0.163664	0.246815		0.257479	0.166721	0.248701
	0.207187	0.163836	0.245365		0.25505	0.167051	0.245867
	0.205177	0.16386	0.244168		0.253835	0.167271	0.242778
	0.203017	0.16419	0.241385		0.252753	0.167471	0.240355
	0.201199	0.164459	0.240106		0.252384	0.167557	0.237856
	0.199881	0.164803	0.238871		0.25178	0.167732	0.236325
	0.198209	0.164913	0.238211		0.251358	0.167821	0.235107
	0.197084	0.165169	0.237084		0.251696	0.167757	0.234587
	0.195899	0.165476	0.236812		0.251882	0.168112	0.233422
	0.194672	0.1657	0.237208		0.252614	0.168364	0.233515
	0.194046	0.16562	0.237616		0.252815	0.168499	0.233498
	0.193244	0.165662	0.238902		0.25414	0.168668	0.23597
	0.192307	0.165804	0.240377		0.255847	0.168947	0.23541
	0.191351	0.166441	0.242236		0.258009	0.168996	0.237111
	0.191191	0.166107	0.244692		0.261117	0.169227	0.238272
	0.190695	0.166614	0.247846		0.264502	0.169407	0.240485
	0.190476	0.16665	0.251141		0.267491	0.169446	0.243065
	0.189887	0.166922	0.254964		0.271494	0.170002	0.246215
	0.188916	0.166739	0.259303		0.275401	0.1703	0.249503
	0.189183	0.167252	0.264228		0.279456	0.170043	0.253349
	0.189373	0.167128	0.269104		0.283327	0.170069	0.257077
	0.189793	0.16713	0.273902		0.287205	0.170257	0.261876
	0.190353	0.167415	0.278761		0.290299	0.170485	0.265866
	0.189818	0.167768	0.281871		0.293225	0.170443	0.270053
	0.190793	0.167861	0.285164		0.294689	0.170516	0.27421
	0.191411	0.168131	0.287375		0.295835	0.170662	0.27772
	0.192483	0.168145	0.28875		0.294881	0.170674	0.281314
	0.193139	0.168594	0.28771		0.294049	0.170518	0.284356
	0.193984	0.168218	0.287276		0.291115	0.170938	0.287172
	0.195517	0.168553	0.285253		0.288675	0.171175	0.288391
	0.197066	0.168485	0.283608		0.285366	0.171503	0.289845
	0.19854	0.168582	0.280186		0.282097	0.171296	0.289236
	0.199937	0.169561	0.277287		0.278605	0.172291	0.288464
	0.201241	0.169938	0.274176		0.275896	0.172013	0.286119
	0.203259	0.16955	0.270258		0.272816	0.172487	0.283049
	0.203975	0.170209	0.266933		0.270725	0.172664	0.279495
	0.204454	0.170716	0.263709		0.268576	0.172902	0.276343
	0.205464	0.170627	0.260884		0.266991	0.172721	0.272219
	0.204106	0.170869	0.25895		0.265297	0.173505	0.267797
	0.203468	0.170117	0.256477		0.264707	0.173448	0.265163
	0.202811	0.170313	0.255221		0.263987	0.173953	0.262689
	0.201685	0.170307	0.253675		0.264108	0.173632	0.259794
	0.200157	0.17057	0.2532		0.264608	0.173981	0.258422
	0.198858	0.170709	0.252146		0.265588	0.17404	0.257591
	0.197927	0.171242	0.252779		0.267067	0.17451	0.257114
	0.196951	0.171034	0.253497		0.268418	0.174783	0.257593
	0.195941	0.171443	0.254615		0.270254	0.175056	0.258313
	0.195132	0.171104	0.256216		0.272001	0.17558	0.258993
	0.198563	0.171594	0.258229		0.27361	0.175683	0.260307
	0.194019	0.171927	0.260562		0.275307	0.175876	0.261756
	0.193558	0.172264	0.263118		0.27664	0.176072	0.263906
	0.193418	0.172355	0.266037		0.278208	0.176347	0.265981
	0.193347	0.17271	0.268749		0.278491	0.176193	0.267953
	0.193477	0.172907	0.271172		0.278583	0.176616	0.269744
	0.193693	0.173128	0.273559		0.277765	0.176817	0.271425
	0.193737	0.17308	0.274413		0.276723	0.177098	0.273076
	0.194103	0.173445	0.274839		0.275039	0.17726	0.274438
	0.194774	0.17348	0.2748		0.273266	0.177571	0.275643
	0.194892	0.17388	0.274044		0.27136	0.177902	0.276206
	0.195676	0.174033	0.272752		0.269185	0.178265	0.276494
	0.196514	0.174289	0.27102		0.267479	0.178633	0.276028
	0.196778	0.174414	0.268916		0.265832	0.178815	0.27515
	0.197463	0.17469	0.266376		0.264555	0.17897	0.273642
	0.197991	0.175098	0.264255		0.263169	0.179362	0.271765
	0.198199	0.175262	0.26157		0.262406	0.179687	0.269363
	0.198346	0.175555	0.259943		0.26158	0.18013	0.267472
	0.19831	0.175842	0.257399		0.261612	0.180314	0.265588
	0.197996	0.175933	0.255957		0.261292	0.180551	0.264454
	0.197643	0.176364	0.255115		0.261752	0.180994	0.264091
	0.196952	0.176681	0.254206		0.261792	0.181401	0.264025
	0.196511	0.176873	0.254026		0.262029	0.181345	0.263872
	0.195566	0.17711	0.254352		0.262106	0.181327	0.264025
	0.195483	0.177617	0.25482		0.262067	0.181681	0.269744
	0.194836	0.178	0.255992		0.26195	0.18211	0.271425
	0.19483	0.178231	0.257059		0.261634	0.182363	0.273076
	0.194469	0.17835	0.258391		0.260913	0.182848	0.274438
	0.19434	0.178581	0.259563		0.259966	0.183042	0.275643
	0.194243	0.179056	0.260789		0.258659	0.183951	0.276206
	0.194516	0.179359	0.261476		0.257368	0.183248	0.276494
	0.19429	0.179654	0.261388		0.256154	0.184014	0.276028
	0.194127	0.180098	0.261519		0.254831	0.184165	0.27515
	0.194499	0.180952	0.260398		0.253823	0.184338	0.273642
	0.194475	0.180766	0.259335		0.253034	0.184662	0.271765
	0.194562	0.182101	0.258274		0.252076	0.185317	0.269363
	0.194579	0.182468	0.256769		0.251792	0.185712	0.267472
	0.194904	0.182897	0.255073		0.251524	0.186118	0.265588
	0.194713	0.183114	0.253522		0.251412	0.186432	0.264454
	0.194488	0.183989	0.251981		0.251524	0.186555	0.264091
	0.194493	0.18324	0.251185			0.186991	0.264025
	0.194169	0.183567	0.250054			0.187121	0.263872
	0.193968	0.183686	0.249687			0.187358	0.264025
	0.193945	0.183864	0.249212			0.187407	0.249212
	0.193981	0.184125	0.249138			0.187592	0.249138
	0.194189	0.184472	0.249319			0.188031	0.249319
	0.193981	0.184763	0.249887			0.188296	0.249887
		0.18498	0.25066			0.188506	0.25066
		0.185109	0.251421			0.188828	0.251421
		0.185386	0.252235			0.189095	0.252235
		0.18567	0.25268			0.189367	0.25268
		0.185941	0.25281			0.189559	0.25281
		0.1862	0.252912			0.189695	0.252912
		0.186602	0.252912			0.189796	0.252912
		0.186888	0.252912			0.189695	0.252912
		0.187141				0.187141
		0.187393				0.187393
		0.187372				0.187372
		0.187393				0.187393
