# Supplementary material for: Aldolase-regulated G3BP1/2+ condensates control insulin mRNA storage in beta cells
Source: EMBO J. 2025 May 12;44(13):3669–96. doi: 10.1038/s44318-025-00448-7 (PMC12216156; doi:10.1038/s44318-025-00448-7)
Supplement: Supplementary file 9 — Source data Fig. 4 [file 44318_2025_448_MOESM9_ESM.zip › Figure 4/Fig 4G/Fig 4G Ins2 mRNA decay curve .xlsx]

## Sheet: Sheet1
Ins2 mRNA
	Hours	WT			G3BP1-/-			G3BP2-/-
	0	1	1	1	1	1	1	1	1	1
	6	1.68568	1.16205	1.48796	1.19748	0.993092	1.03766	0.952638	1.06191	1.00231
	12	1.50525	1.07425	1.41421	1.26576	0.99539	0.97041	1.01631	1.08173	1.05215
	24	1.33793	0.941696	1.23399	0.812252	0.673617	0.853957	0.997692	0.986233	1.18646
