# Supplementary material for: Aldolase-regulated G3BP1/2+ condensates control insulin mRNA storage in beta cells
Source: EMBO J. 2025 May 12;44(13):3669–96. doi: 10.1038/s44318-025-00448-7 (PMC12216156; doi:10.1038/s44318-025-00448-7)
Supplement: Supplementary file 9 — Source data Fig. 4 [file 44318_2025_448_MOESM9_ESM.zip › Figure 4/Fig 4A/Fig 4A.xlsx]

## Sheet: Sheet1
Fig 4A
	G3BP1				G3BP2
	WT	G3BP1-/-			WT	G3BP2-/-
Fold change	1	0.315709		Fold change	1	1.29834
SD	0.110542	0.00218833		SD	0.478037	0.127271
Fold change	1	0.278677		Fold change	1	0.179244
SD	0.138109	0.00111523		SD	0.144733	0.0209009
Fold change	1	0.339151		Fold change	1	0.243164
SD	0.0760359	0.0253554		SD	0.272481	0.0618444
Average Fold change	1	0.311179		Average Fold change	1	0.573582
Average SD	0.0811716	0.00716474		Average SD	0.223813	0.052504
