# Supplementary material for: Aldolase-regulated G3BP1/2+ condensates control insulin mRNA storage in beta cells
Source: EMBO J. 2025 May 12;44(13):3669–96. doi: 10.1038/s44318-025-00448-7 (PMC12216156; doi:10.1038/s44318-025-00448-7)
Supplement: Supplementary file 9 — Source data Fig. 4 [file 44318_2025_448_MOESM9_ESM.zip › Figure 4/Fig 4F/Fig 4F Ins1 mRNA decay curve .xlsx]

## Sheet: Sheet1
Ins1 mRNA
	Hours	WT			G3BP1-/-			G3BP2-/-
	0	1	1	1	1	1	1	1	1	1
	6	1.4406	1.02811	0.954842	0.793701	0.788218	0.723635	1.48339	1.20025	0.990801
	12	0.990801	0.941696	0.866537	0.631418	0.819794	0.675175	1.56555	1.20025	1.00463
	24	0.743979	0.638754	0.508152	0.380684	0.29937	0.422396	1.2811	0.90125	0.979165
