# Supplementary material for: Aldolase-regulated G3BP1/2+ condensates control insulin mRNA storage in beta cells
Source: EMBO J. 2025 May 12;44(13):3669–96. doi: 10.1038/s44318-025-00448-7 (PMC12216156; doi:10.1038/s44318-025-00448-7)
Supplement: Supplementary file 9 — Source data Fig. 4 [file 44318_2025_448_MOESM9_ESM.zip › Figure 4/Fig 4H/Fig 4H.xlsx]

## Sheet: Sheet1
Fig 4H
	Ins1					Ins2
	WT	G3BP1-/-	G3BP1-/-			WT	G3BP1-/-	G3BP1-/-
Fold change	1	0.0999026	0.89296		Fold change	1	1.50525	3.71493
SD	0.010588	0.0117992	0.136357		SD	0.148232	0.309568	0.561993
Fold change	1	0.0162134	0.218646		Fold change	1	0.903335	1.16473
SD	0.0421625	0.000489866	0.0100909		SD	0.367499	0.0993973	0.134205
Fold change	1	0.0418102	0.393604		Fold change	1	0.640232	1.34723
SD	0.046152	0.00249862	0.0166323		SD	0.0861103	0.0200109	0.0805119
Average Fold change	1	0.0526421	0.501736		Average Fold change	1	1.01627	2.07563
Average SD	0.0329675	0.00492921	0.0543601		Average SD	0.200614	0.142992	0.258903
	mCherry	mCherry	mCherry-hG3BP1			mCherry	mCherry	mCherry-hG3BP1
