# Supplementary material for: Aldolase-regulated G3BP1/2+ condensates control insulin mRNA storage in beta cells
Source: EMBO J. 2025 May 12;44(13):3669–96. doi: 10.1038/s44318-025-00448-7 (PMC12216156; doi:10.1038/s44318-025-00448-7)
Supplement: Supplementary file 10 — Source data Fig. 5 [file 44318_2025_448_MOESM10_ESM.zip]

Archive with 122 entries (109 files):
- Figure 5/
- __MACOSX/._Figure 5
- Figure 5/.DS_Store
- __MACOSX/Figure 5/._.DS_Store
- Figure 5/Fig 5A/
- __MACOSX/Figure 5/._Fig 5A
- Figure 5/Fig 5B/
- __MACOSX/Figure 5/._Fig 5B
- Figure 5/Fig 5C/
- __MACOSX/Figure 5/._Fig 5C
- Figure 5/Fig 5D/
- __MACOSX/Figure 5/._Fig 5D
- Figure 5/Fig 5A/.DS_Store
- __MACOSX/Figure 5/Fig 5A/._.DS_Store
- Figure 5/Fig 5A/2.8 + PA/
- __MACOSX/Figure 5/Fig 5A/._2.8 + PA
- Figure 5/Fig 5A/2.8 + DMSO/
- __MACOSX/Figure 5/Fig 5A/._2.8 + DMSO
- Figure 5/Fig 5A/2.8 + exendin/
- __MACOSX/Figure 5/Fig 5A/._2.8 + exendin
- Figure 5/Fig 5A/2.8/
- __MACOSX/Figure 5/Fig 5A/._2.8
- Figure 5/Fig 5A/16.7/
- __MACOSX/Figure 5/Fig 5A/._16.7
- Figure 5/Fig 5A/2.8 + KCl/
- __MACOSX/Figure 5/Fig 5A/._2.8 + KCl
- Figure 5/Fig 5A/2.8 + Ro-28-1675/
- __MACOSX/Figure 5/Fig 5A/._2.8 + Ro-28-1675
- Figure 5/Fig 5A/2.8 + EtOH/
- __MACOSX/Figure 5/Fig 5A/._2.8 + EtOH
- Figure 5/Fig 5B/Fig 5B Count .xlsx
- __MACOSX/Figure 5/Fig 5B/._Fig 5B Count .xlsx
- Figure 5/Fig 5C/Fig 5C Area .xlsx
- __MACOSX/Figure 5/Fig 5C/._Fig 5C Area .xlsx
- Figure 5/Fig 5D/Fig 5D Size .xlsx
- __MACOSX/Figure 5/Fig 5D/._Fig 5D Size .xlsx
- Figure 5/Fig 5A/2.8 + PA/composite.tif
- __MACOSX/Figure 5/Fig 5A/2.8 + PA/._composite.tif
- Figure 5/Fig 5A/2.8 + PA/composite(RGB).tif
- __MACOSX/Figure 5/Fig 5A/2.8 + PA/._composite(RGB).tif
- Figure 5/Fig 5A/2.8 + PA/g3bp1.tif
- __MACOSX/Figure 5/Fig 5A/2.8 + PA/._g3bp1.tif
- Figure 5/Fig 5A/2.8 + PA/eif3b.tif
- __MACOSX/Figure 5/Fig 5A/2.8 + PA/._eif3b.tif
- Figure 5/Fig 5A/2.8 + PA/ins mrna.tif
- __MACOSX/Figure 5/Fig 5A/2.8 + PA/._ins mrna.tif
- Figure 5/Fig 5A/2.8 + DMSO/composite.tif
- __MACOSX/Figure 5/Fig 5A/2.8 + DMSO/._composite.tif
- Figure 5/Fig 5A/2.8 + DMSO/composite.tif (RGB).tif
- __MACOSX/Figure 5/Fig 5A/2.8 + DMSO/._composite.tif (RGB).tif
- Figure 5/Fig 5A/2.8 + DMSO/g3bp1.tif
- __MACOSX/Figure 5/Fig 5A/2.8 + DMSO/._g3bp1.tif
- Figure 5/Fig 5A/2.8 + DMSO/eif3b.tif
- __MACOSX/Figure 5/Fig 5A/2.8 + DMSO/._eif3b.tif
- Figure 5/Fig 5A/2.8 + DMSO/ins mrna.tif
- __MACOSX/Figure 5/Fig 5A/2.8 + DMSO/._ins mrna.tif
- Figure 5/Fig 5A/2.8 + exendin/.DS_Store
- __MACOSX/Figure 5/Fig 5A/2.8 + exendin/._.DS_Store
- Figure 5/Fig 5A/2.8 + exendin/composite.tif
- __MACOSX/Figure 5/Fig 5A/2.8 + exendin/._composite.tif
- Figure 5/Fig 5A/2.8 + exendin/composite(RGB).tif
- __MACOSX/Figure 5/Fig 5A/2.8 + exendin/._composite(RGB).tif
- Figure 5/Fig 5A/2.8 + exendin/g3bp1.tif
- __MACOSX/Figure 5/Fig 5A/2.8 + exendin/._g3bp1.tif
- Figure 5/Fig 5A/2.8 + exendin/eif3b.tif
- __MACOSX/Figure 5/Fig 5A/2.8 + exendin/._eif3b.tif
- Figure 5/Fig 5A/2.8 + exendin/ins mrna.tif
- __MACOSX/Figure 5/Fig 5A/2.8 + exendin/._ins mrna.tif
- Figure 5/Fig 5A/2.8/composite crop 22,08.tif (RGB).tif
- __MACOSX/Figure 5/Fig 5A/2.8/._composite crop 22,08.tif (RGB).tif
- Figure 5/Fig 5A/2.8/G3BP1.tif
- __MACOSX/Figure 5/Fig 5A/2.8/._G3BP1.tif
- Figure 5/Fig 5A/2.8/EIF3B.tif
- __MACOSX/Figure 5/Fig 5A/2.8/._EIF3B.tif
- Figure 5/Fig 5A/2.8/composite crop 22,08.tif
- __MACOSX/Figure 5/Fig 5A/2.8/._composite crop 22,08.tif
- Figure 5/Fig 5A/2.8/INS MRNA.tif
- __MACOSX/Figure 5/Fig 5A/2.8/._INS MRNA.tif
- Figure 5/Fig 5A/16.7/composite.tif
- __MACOSX/Figure 5/Fig 5A/16.7/._composite.tif
- Figure 5/Fig 5A/16.7/g3p1.tif
- __MACOSX/Figure 5/Fig 5A/16.7/._g3p1.tif
- Figure 5/Fig 5A/16.7/eif3b.tif
- __MACOSX/Figure 5/Fig 5A/16.7/._eif3b.tif
- Figure 5/Fig 5A/16.7/ins mrna.tif
- __MACOSX/Figure 5/Fig 5A/16.7/._ins mrna.tif
- Figure 5/Fig 5A/16.7/composite (RGB).tif
- __MACOSX/Figure 5/Fig 5A/16.7/._composite (RGB).tif
- Figure 5/Fig 5A/2.8 + KCl/.DS_Store
- __MACOSX/Figure 5/Fig 5A/2.8 + KCl/._.DS_Store
- Figure 5/Fig 5A/2.8 + KCl/composite.tif
- __MACOSX/Figure 5/Fig 5A/2.8 + KCl/._composite.tif
- Figure 5/Fig 5A/2.8 + KCl/composite(RGB).tif
- __MACOSX/Figure 5/Fig 5A/2.8 + KCl/._composite(RGB).tif
- Figure 5/Fig 5A/2.8 + KCl/g3bp1.tif
- __MACOSX/Figure 5/Fig 5A/2.8 + KCl/._g3bp1.tif
- Figure 5/Fig 5A/2.8 + KCl/eif3b.tif
- __MACOSX/Figure 5/Fig 5A/2.8 + KCl/._eif3b.tif
- Figure 5/Fig 5A/2.8 + KCl/ins mrna.tif
- __MACOSX/Figure 5/Fig 5A/2.8 + KCl/._ins mrna.tif
- Figure 5/Fig 5A/2.8 + Ro-28-1675/composite.tif
- __MACOSX/Figure 5/Fig 5A/2.8 + Ro-28-1675/._composite.tif
- Figure 5/Fig 5A/2.8 + Ro-28-1675/composite.tif (RGB).tif
- __MACOSX/Figure 5/Fig 5A/2.8 + Ro-28-1675/._composite.tif (RGB).tif
- Figure 5/Fig 5A/2.8 + Ro-28-1675/g3bp1.tif
- __MACOSX/Figure 5/Fig 5A/2.8 + Ro-28-1675/._g3bp1.tif
- Figure 5/Fig 5A/2.8 + Ro-28-1675/eif3b.tif
- __MACOSX/Figure 5/Fig 5A/2.8 + Ro-28-1675/._eif3b.tif
- Figure 5/Fig 5A/2.8 + Ro-28-1675/ins mrna.tif
- __MACOSX/Figure 5/Fig 5A/2.8 + Ro-28-1675/._ins mrna.tif
- Figure 5/Fig 5A/2.8 + EtOH/.DS_Store
- __MACOSX/Figure 5/Fig 5A/2.8 + EtOH/._.DS_Store
- Figure 5/Fig 5A/2.8 + EtOH/composite.tif
- __MACOSX/Figure 5/Fig 5A/2.8 + EtOH/._composite.tif
- Figure 5/Fig 5A/2.8 + EtOH/composite(RGB).tif
- __MACOSX/Figure 5/Fig 5A/2.8 + EtOH/._composite(RGB).tif
- Figure 5/Fig 5A/2.8 + EtOH/g3bp1.tif
- __MACOSX/Figure 5/Fig 5A/2.8 + EtOH/._g3bp1.tif
- Figure 5/Fig 5A/2.8 + EtOH/eif3b.tif
- __MACOSX/Figure 5/Fig 5A/2.8 + EtOH/._eif3b.tif
- Figure 5/Fig 5A/2.8 + EtOH/ins mrna.tif
- __MACOSX/Figure 5/Fig 5A/2.8 + EtOH/._ins mrna.tif
