# Supplementary material for: Aldolase-regulated G3BP1/2+ condensates control insulin mRNA storage in beta cells
Source: EMBO J. 2025 May 12;44(13):3669–96. doi: 10.1038/s44318-025-00448-7 (PMC12216156; doi:10.1038/s44318-025-00448-7)
Supplement: Supplementary file 10 — Source data Fig. 5 [file 44318_2025_448_MOESM10_ESM.zip › Figure 5/Fig 5B/Fig 5B Count .xlsx]

## Sheet: Sheet1
Fig 5B Count
			2.8 mM +
	2.8	16.7	Exe-4	KCl	EtOH	PA	DMSO	Ro-28-1675
	10.87	0.02	1.77	5.67	5.26	1.78	4.83	0.33
	5.31	0.05	3	4.21	3.47	1.24	4.4	0.25
	5.65	0.05	4.1	10.04	5.33	0.88	4.4	0.1
	5.25	0.05	1.93	4.3	4.98	2.12	5.4	0.14
	8.11	0.05	0.65	9.74	2.87	1.85	4.5	0.21
	8.21	0.05	0.25	7.35	3.55	0.97	4	0.29
	7.37	0.04	0.35	12.75	3.93	0.64	3.67	0.3
	6.76	0.03	1.38	9.27	4.13	0.15	4.89	0.06
	6.73	0.05	0.5	5.05	4.64	0.48	5.08	0.45
	3.37	0.03	1	2.5	4.85	1.36	5.33	0.18
	1.88	0.03	0.12	6.38	5.47	0.74	4.7	0.09
	4.06	0.04	1.28	3.07	3.57	0.56	4.62	0.25
	1.8	0.05	0.36	4.16	5.15		6.07	0.05
	3.18	0.05	1.46	2.96	6.39		5	0.22
	7.33	0.05	2.3	4.06			4.83	0.17
	7.36	0.04	2.9	11.16
	3.17	0.04	2.27	11.55
	8.86	0.05	4.63	11.96
	6.56	0.04	2.39	10.44
	5.82	0.05	1.15	11.95
	8.67	0.06	1.04	12.46
	3.84	0.06	0.69	10.77
	5.78	0.05	3	6.41
	4.75	0.07	1.11	12.42
	3.18	0.04	2.24	13.16
	3.57	0.07	3.05	10.35
	3.64	0.33	2.6	11.45
	1.45	0.05	1.7	9.46
	0.92	0.18	1.96	10.7
	4.53	0.04	2.75	9.42
	2.9	0.05	0.36	4.2
	3.17		2.42	5.85
	3		2.65	9.47
	4.64		1.33	8.93
			1.54	7.65
			0.93	9
			1.67	8.83
			1.07	7.2
			1.5	7.56
			1.08	9.4
			1.87	8.89
			0.29	8
			0.68	6.67
			1.78	5.75
			0.8	7.5
			0.31
			0.79
			1.6
			0.92
			1
			1.33
