# Supplementary material for: Aldolase-regulated G3BP1/2+ condensates control insulin mRNA storage in beta cells
Source: EMBO J. 2025 May 12;44(13):3669–96. doi: 10.1038/s44318-025-00448-7 (PMC12216156; doi:10.1038/s44318-025-00448-7)
Supplement: Supplementary file 10 — Source data Fig. 5 [file 44318_2025_448_MOESM10_ESM.zip › Figure 5/Fig 5C/Fig 5C Area .xlsx]

## Sheet: Sheet1
Fig 5C Area
			2.8 mM +
	2.8	16.7	Exe-4	KCl	EtOH	PA	DMSO	Ro-28-1675
	1.896	0.031925	0.746333	1.9478	2.71875	0.567226	4.44867	0.0631389
	2.15912	0.0454273	0.773846	2.41823	4.1592	0.524667	3.3484	0.0089
	1.72743	0.041861	0.288733	3.5298	3.96339	0.353914	3.611	0.0440714
	1.7672	0.0472273	0.847833	3.04429	1.51388	0.290538	2.5255	0.0796061
	3.15708	0	0.421857	3.26065	2.20129	0.13537	2.32825	0.196368
	3.85288	0.0450609	0.48975	3.58978	1.99867	0.0943529	1.70927	0.0500079
	3.31143	0.0501667	0.516154	3.67067	2.5412	0.151292	1.266	0.0402083
	3.123	0.0190333	1.724	3.0542	1.9302	0.0711111	3.43911	0
	4.3344		0.202118	3.33656	1.83955	0.454	3.5485	0.0693727
	2.93025		0.24321	4.2373	3.0028	0.8248	3.162	0.100118
	3.2351		1.05644	3.30844	3.027	0.3875	2.9196	0.101455
	3.9435		0.306133	2.54787	3.13893	0.9335	3.44508	0.04878
	4.3629		0.244812	2.17378	3.49406	1.27443	3.7528	0.082421
	3.47987		0.3855	2.13075	4.76532	0.727375	3.08464	0.0455417
	3.33773		0.5792	2.7958	2.53515	2.02002		0.0645926
			0.625417		2.23353	0.683826
			0.390923			0.7735
			0.57
