# Supplementary material for: Aldolase-regulated G3BP1/2+ condensates control insulin mRNA storage in beta cells
Source: EMBO J. 2025 May 12;44(13):3669–96. doi: 10.1038/s44318-025-00448-7 (PMC12216156; doi:10.1038/s44318-025-00448-7)
Supplement: Supplementary file 11 — Source data Fig. 6 [file 44318_2025_448_MOESM11_ESM.zip]

Archive with 146 entries (129 files):
- Figure 6/
- __MACOSX/._Figure 6
- Figure 6/.DS_Store
- __MACOSX/Figure 6/._.DS_Store
- Figure 6/Fig 6A/
- __MACOSX/Figure 6/._Fig 6A
- Figure 6/Fig 6D/
- __MACOSX/Figure 6/._Fig 6D
- Figure 6/Fig 6C/
- __MACOSX/Figure 6/._Fig 6C
- Figure 6/Fig 6B/
- __MACOSX/Figure 6/._Fig 6B
- Figure 6/Fig 6A/2.5 mM/
- __MACOSX/Figure 6/Fig 6A/._2.5 mM
- Figure 6/Fig 6A/.DS_Store
- __MACOSX/Figure 6/Fig 6A/._.DS_Store
- Figure 6/Fig 6A/16.7 mM/
- __MACOSX/Figure 6/Fig 6A/._16.7 mM
- Figure 6/Fig 6A/3.3 mM/
- __MACOSX/Figure 6/Fig 6A/._3.3 mM
- Figure 6/Fig 6D/Composite CROP (RGB).tif
- __MACOSX/Figure 6/Fig 6D/._Composite CROP (RGB).tif
- Figure 6/Fig 6D/ins2mrna.tif
- __MACOSX/Figure 6/Fig 6D/._ins2mrna.tif
- Figure 6/Fig 6D/dapi.tif
- __MACOSX/Figure 6/Fig 6D/._dapi.tif
- Figure 6/Fig 6D/g3bp1.tif
- __MACOSX/Figure 6/Fig 6D/._g3bp1.tif
- Figure 6/Fig 6D/Composite CROP 42.15.tif
- __MACOSX/Figure 6/Fig 6D/._Composite CROP 42.15.tif
- Figure 6/Fig 6D/insulin.tif
- __MACOSX/Figure 6/Fig 6D/._insulin.tif
- Figure 6/Fig 6C/Composite.tif
- __MACOSX/Figure 6/Fig 6C/._Composite.tif
- Figure 6/Fig 6C/Composite.tif (RGB).tif
- __MACOSX/Figure 6/Fig 6C/._Composite.tif (RGB).tif
- Figure 6/Fig 6C/G3BP1.tif
- __MACOSX/Figure 6/Fig 6C/._G3BP1.tif
- Figure 6/Fig 6C/INSULIN.tif
- __MACOSX/Figure 6/Fig 6C/._INSULIN.tif
- Figure 6/Fig 6C/INS RNA.tif
- __MACOSX/Figure 6/Fig 6C/._INS RNA.tif
- Figure 6/Fig 6B/2.5 mM/
- __MACOSX/Figure 6/Fig 6B/._2.5 mM
- Figure 6/Fig 6B/.DS_Store
- __MACOSX/Figure 6/Fig 6B/._.DS_Store
- Figure 6/Fig 6B/16.7 mM/
- __MACOSX/Figure 6/Fig 6B/._16.7 mM
- Figure 6/Fig 6B/3.3 mM/
- __MACOSX/Figure 6/Fig 6B/._3.3 mM
- Figure 6/Fig 6A/2.5 mM/.DS_Store
- __MACOSX/Figure 6/Fig 6A/2.5 mM/._.DS_Store
- Figure 6/Fig 6A/2.5 mM/Complete image 2.5 mM Fig 6A.tif
- __MACOSX/Figure 6/Fig 6A/2.5 mM/._Complete image 2.5 mM Fig 6A.tif
- Figure 6/Fig 6A/2.5 mM/Crop of Complete image 2.5 mM Fig 6A/
- __MACOSX/Figure 6/Fig 6A/2.5 mM/._Crop of Complete image 2.5 mM Fig 6A
- Figure 6/Fig 6A/16.7 mM/.DS_Store
- __MACOSX/Figure 6/Fig 6A/16.7 mM/._.DS_Store
- Figure 6/Fig 6A/16.7 mM/Crop of Complete image of 16.7 mM Fig 6A/
- __MACOSX/Figure 6/Fig 6A/16.7 mM/._Crop of Complete image of 16.7 mM Fig 6A
- Figure 6/Fig 6A/16.7 mM/Complete image of 16.7 mM Fig 6A.tif
- __MACOSX/Figure 6/Fig 6A/16.7 mM/._Complete image of 16.7 mM Fig 6A.tif
- Figure 6/Fig 6A/3.3 mM/Crop of Complete image 3.3 mM Fig 6A/
- __MACOSX/Figure 6/Fig 6A/3.3 mM/._Crop of Complete image 3.3 mM Fig 6A
- Figure 6/Fig 6A/3.3 mM/.DS_Store
- __MACOSX/Figure 6/Fig 6A/3.3 mM/._.DS_Store
- Figure 6/Fig 6A/3.3 mM/Complete image 3.3 mM Fig 6A.tif
- __MACOSX/Figure 6/Fig 6A/3.3 mM/._Complete image 3.3 mM Fig 6A.tif
- Figure 6/Fig 6B/2.5 mM/.DS_Store
- __MACOSX/Figure 6/Fig 6B/2.5 mM/._.DS_Store
- Figure 6/Fig 6B/2.5 mM/Crop of Complete image 2.5 mM Fig 6B/
- __MACOSX/Figure 6/Fig 6B/2.5 mM/._Crop of Complete image 2.5 mM Fig 6B
- Figure 6/Fig 6B/2.5 mM/Complete image 2.5 mM Fig 6B.tif
- __MACOSX/Figure 6/Fig 6B/2.5 mM/._Complete image 2.5 mM Fig 6B.tif
- Figure 6/Fig 6B/16.7 mM/.DS_Store
- __MACOSX/Figure 6/Fig 6B/16.7 mM/._.DS_Store
- Figure 6/Fig 6B/16.7 mM/Crop of Complete image of 16.7 mM Fig 6B/
- __MACOSX/Figure 6/Fig 6B/16.7 mM/._Crop of Complete image of 16.7 mM Fig 6B
- Figure 6/Fig 6B/16.7 mM/Complete image of 16.7 mM Fig 6B.tif
- __MACOSX/Figure 6/Fig 6B/16.7 mM/._Complete image of 16.7 mM Fig 6B.tif
- Figure 6/Fig 6B/3.3 mM/.DS_Store
- __MACOSX/Figure 6/Fig 6B/3.3 mM/._.DS_Store
- Figure 6/Fig 6B/3.3 mM/Crop of Complete image of 3.3 mM Fig 6B/
- __MACOSX/Figure 6/Fig 6B/3.3 mM/._Crop of Complete image of 3.3 mM Fig 6B
- Figure 6/Fig 6B/3.3 mM/Complete image of 3.3 mM Fig 6B.tif
- __MACOSX/Figure 6/Fig 6B/3.3 mM/._Complete image of 3.3 mM Fig 6B.tif
- Figure 6/Fig 6A/2.5 mM/Crop of Complete image 2.5 mM Fig 6A/Composite2.tif
- __MACOSX/Figure 6/Fig 6A/2.5 mM/Crop of Complete image 2.5 mM Fig 6A/._Composite2.tif
- Figure 6/Fig 6A/2.5 mM/Crop of Complete image 2.5 mM Fig 6A/g3bp1.tif
- __MACOSX/Figure 6/Fig 6A/2.5 mM/Crop of Complete image 2.5 mM Fig 6A/._g3bp1.tif
- Figure 6/Fig 6A/2.5 mM/Crop of Complete image 2.5 mM Fig 6A/insulin.tif
- __MACOSX/Figure 6/Fig 6A/2.5 mM/Crop of Complete image 2.5 mM Fig 6A/._insulin.tif
- Figure 6/Fig 6A/2.5 mM/Crop of Complete image 2.5 mM Fig 6A/ins mrna.tif
- __MACOSX/Figure 6/Fig 6A/2.5 mM/Crop of Complete image 2.5 mM Fig 6A/._ins mrna.tif
- Figure 6/Fig 6A/2.5 mM/Crop of Complete image 2.5 mM Fig 6A/Composite2.tif (RGB).tif
- __MACOSX/Figure 6/Fig 6A/2.5 mM/Crop of Complete image 2.5 mM Fig 6A/._Composite2.tif (RGB).tif
- Figure 6/Fig 6A/16.7 mM/Crop of Complete image of 16.7 mM Fig 6A/Composite2.tif
- __MACOSX/Figure 6/Fig 6A/16.7 mM/Crop of Complete image of 16.7 mM Fig 6A/._Composite2.tif
- Figure 6/Fig 6A/16.7 mM/Crop of Complete image of 16.7 mM Fig 6A/g3bop1.tif
- __MACOSX/Figure 6/Fig 6A/16.7 mM/Crop of Complete image of 16.7 mM Fig 6A/._g3bop1.tif
- Figure 6/Fig 6A/16.7 mM/Crop of Complete image of 16.7 mM Fig 6A/insulin.tif
- __MACOSX/Figure 6/Fig 6A/16.7 mM/Crop of Complete image of 16.7 mM Fig 6A/._insulin.tif
- Figure 6/Fig 6A/16.7 mM/Crop of Complete image of 16.7 mM Fig 6A/ins mrna.tif
- __MACOSX/Figure 6/Fig 6A/16.7 mM/Crop of Complete image of 16.7 mM Fig 6A/._ins mrna.tif
- Figure 6/Fig 6A/16.7 mM/Crop of Complete image of 16.7 mM Fig 6A/Composite2.tif (RGB).tif
- __MACOSX/Figure 6/Fig 6A/16.7 mM/Crop of Complete image of 16.7 mM Fig 6A/._Composite2.tif (RGB).tif
- Figure 6/Fig 6A/3.3 mM/Crop of Complete image 3.3 mM Fig 6A/Composite2.tif
- __MACOSX/Figure 6/Fig 6A/3.3 mM/Crop of Complete image 3.3 mM Fig 6A/._Composite2.tif
- Figure 6/Fig 6A/3.3 mM/Crop of Complete image 3.3 mM Fig 6A/g3bp1.tif
- __MACOSX/Figure 6/Fig 6A/3.3 mM/Crop of Complete image 3.3 mM Fig 6A/._g3bp1.tif
- Figure 6/Fig 6A/3.3 mM/Crop of Complete image 3.3 mM Fig 6A/insulin.tif
- __MACOSX/Figure 6/Fig 6A/3.3 mM/Crop of Complete image 3.3 mM Fig 6A/._insulin.tif
- Figure 6/Fig 6A/3.3 mM/Crop of Complete image 3.3 mM Fig 6A/ins mrna.tif
- __MACOSX/Figure 6/Fig 6A/3.3 mM/Crop of Complete image 3.3 mM Fig 6A/._ins mrna.tif
- Figure 6/Fig 6A/3.3 mM/Crop of Complete image 3.3 mM Fig 6A/Composite2.tif (RGB).tif
- __MACOSX/Figure 6/Fig 6A/3.3 mM/Crop of Complete image 3.3 mM Fig 6A/._Composite2.tif (RGB).tif
- Figure 6/Fig 6B/2.5 mM/Crop of Complete image 2.5 mM Fig 6B/Composite2.tif
- __MACOSX/Figure 6/Fig 6B/2.5 mM/Crop of Complete image 2.5 mM Fig 6B/._Composite2.tif
- Figure 6/Fig 6B/2.5 mM/Crop of Complete image 2.5 mM Fig 6B/g3bp2.tif
- __MACOSX/Figure 6/Fig 6B/2.5 mM/Crop of Complete image 2.5 mM Fig 6B/._g3bp2.tif
- Figure 6/Fig 6B/2.5 mM/Crop of Complete image 2.5 mM Fig 6B/insulin.tif
- __MACOSX/Figure 6/Fig 6B/2.5 mM/Crop of Complete image 2.5 mM Fig 6B/._insulin.tif
- Figure 6/Fig 6B/2.5 mM/Crop of Complete image 2.5 mM Fig 6B/ins mrna.tif
- __MACOSX/Figure 6/Fig 6B/2.5 mM/Crop of Complete image 2.5 mM Fig 6B/._ins mrna.tif
- Figure 6/Fig 6B/2.5 mM/Crop of Complete image 2.5 mM Fig 6B/Composite2.tif (RGB).tif
- __MACOSX/Figure 6/Fig 6B/2.5 mM/Crop of Complete image 2.5 mM Fig 6B/._Composite2.tif (RGB).tif
- Figure 6/Fig 6B/16.7 mM/Crop of Complete image of 16.7 mM Fig 6B/Composite2.tif
- __MACOSX/Figure 6/Fig 6B/16.7 mM/Crop of Complete image of 16.7 mM Fig 6B/._Composite2.tif
- Figure 6/Fig 6B/16.7 mM/Crop of Complete image of 16.7 mM Fig 6B/g3bp2.tif
- __MACOSX/Figure 6/Fig 6B/16.7 mM/Crop of Complete image of 16.7 mM Fig 6B/._g3bp2.tif
- Figure 6/Fig 6B/16.7 mM/Crop of Complete image of 16.7 mM Fig 6B/insulin.tif
- __MACOSX/Figure 6/Fig 6B/16.7 mM/Crop of Complete image of 16.7 mM Fig 6B/._insulin.tif
- Figure 6/Fig 6B/16.7 mM/Crop of Complete image of 16.7 mM Fig 6B/ins mrna.tif
- __MACOSX/Figure 6/Fig 6B/16.7 mM/Crop of Complete image of 16.7 mM Fig 6B/._ins mrna.tif
- Figure 6/Fig 6B/16.7 mM/Crop of Complete image of 16.7 mM Fig 6B/Composite2.tif (RGB).tif
- __MACOSX/Figure 6/Fig 6B/16.7 mM/Crop of Complete image of 16.7 mM Fig 6B/._Composite2.tif (RGB).tif
- Figure 6/Fig 6B/3.3 mM/Crop of Complete image of 3.3 mM Fig 6B/Composite2.tif
- __MACOSX/Figure 6/Fig 6B/3.3 mM/Crop of Complete image of 3.3 mM Fig 6B/._Composite2.tif
- Figure 6/Fig 6B/3.3 mM/Crop of Complete image of 3.3 mM Fig 6B/g3bp2.tif
- __MACOSX/Figure 6/Fig 6B/3.3 mM/Crop of Complete image of 3.3 mM Fig 6B/._g3bp2.tif
- Figure 6/Fig 6B/3.3 mM/Crop of Complete image of 3.3 mM Fig 6B/insulin.tif
- __MACOSX/Figure 6/Fig 6B/3.3 mM/Crop of Complete image of 3.3 mM Fig 6B/._insulin.tif
- Figure 6/Fig 6B/3.3 mM/Crop of Complete image of 3.3 mM Fig 6B/ins mrna.tif
- __MACOSX/Figure 6/Fig 6B/3.3 mM/Crop of Complete image of 3.3 mM Fig 6B/._ins mrna.tif
- Figure 6/Fig 6B/3.3 mM/Crop of Complete image of 3.3 mM Fig 6B/Composite2.tif (RGB).tif
- __MACOSX/Figure 6/Fig 6B/3.3 mM/Crop of Complete image of 3.3 mM Fig 6B/._Composite2.tif (RGB).tif
