# Supplementary material for: Aldolase-regulated G3BP1/2+ condensates control insulin mRNA storage in beta cells
Source: EMBO J. 2025 May 12;44(13):3669–96. doi: 10.1038/s44318-025-00448-7 (PMC12216156; doi:10.1038/s44318-025-00448-7)
Supplement: Supplementary file 12 — Source data Fig. 7 [file 44318_2025_448_MOESM12_ESM.zip]

Archive with 108 entries (95 files):
- Figure 7/
- __MACOSX/._Figure 7
- Figure 7/.DS_Store
- __MACOSX/Figure 7/._.DS_Store
- Figure 7/Fig 7A/
- __MACOSX/Figure 7/._Fig 7A
- Figure 7/Fig 7A/NLD1/
- __MACOSX/Figure 7/Fig 7A/._NLD1
- Figure 7/Fig 7A/.DS_Store
- __MACOSX/Figure 7/Fig 7A/._.DS_Store
- Figure 7/Fig 7A/NLD3/
- __MACOSX/Figure 7/Fig 7A/._NLD3
- Figure 7/Fig 7A/NLD2/
- __MACOSX/Figure 7/Fig 7A/._NLD2
- Figure 7/Fig 7A/NLD1/.DS_Store
- __MACOSX/Figure 7/Fig 7A/NLD1/._.DS_Store
- Figure 7/Fig 7A/NLD1/1/
- __MACOSX/Figure 7/Fig 7A/NLD1/._1
- Figure 7/Fig 7A/NLD1/g3bp1.tif
- __MACOSX/Figure 7/Fig 7A/NLD1/._g3bp1.tif
- Figure 7/Fig 7A/NLD1/Composite-1.tif (RGB).tif
- __MACOSX/Figure 7/Fig 7A/NLD1/._Composite-1.tif (RGB).tif
- Figure 7/Fig 7A/NLD1/Composite-1.tif
- __MACOSX/Figure 7/Fig 7A/NLD1/._Composite-1.tif
- Figure 7/Fig 7A/NLD1/2/
- __MACOSX/Figure 7/Fig 7A/NLD1/._2
- Figure 7/Fig 7A/NLD1/ins rna.tif
- __MACOSX/Figure 7/Fig 7A/NLD1/._ins rna.tif
- Figure 7/Fig 7A/NLD3/.DS_Store
- __MACOSX/Figure 7/Fig 7A/NLD3/._.DS_Store
- Figure 7/Fig 7A/NLD3/Composite.tif
- __MACOSX/Figure 7/Fig 7A/NLD3/._Composite.tif
- Figure 7/Fig 7A/NLD3/crop/
- __MACOSX/Figure 7/Fig 7A/NLD3/._crop
- Figure 7/Fig 7A/NLD3/Composite.tif (RGB).tif
- __MACOSX/Figure 7/Fig 7A/NLD3/._Composite.tif (RGB).tif
- Figure 7/Fig 7A/NLD3/g3bp1.tif
- __MACOSX/Figure 7/Fig 7A/NLD3/._g3bp1.tif
- Figure 7/Fig 7A/NLD3/ins rna.tif
- __MACOSX/Figure 7/Fig 7A/NLD3/._ins rna.tif
- Figure 7/Fig 7A/NLD2/.DS_Store
- __MACOSX/Figure 7/Fig 7A/NLD2/._.DS_Store
- Figure 7/Fig 7A/NLD2/Composite.tif
- __MACOSX/Figure 7/Fig 7A/NLD2/._Composite.tif
- Figure 7/Fig 7A/NLD2/crops/
- __MACOSX/Figure 7/Fig 7A/NLD2/._crops
- Figure 7/Fig 7A/NLD2/Composite.tif (RGB).tif
- __MACOSX/Figure 7/Fig 7A/NLD2/._Composite.tif (RGB).tif
- Figure 7/Fig 7A/NLD2/g3bp1.tif
- __MACOSX/Figure 7/Fig 7A/NLD2/._g3bp1.tif
- Figure 7/Fig 7A/NLD2/ins rna.tif
- __MACOSX/Figure 7/Fig 7A/NLD2/._ins rna.tif
- Figure 7/Fig 7A/NLD1/1/G3BP1.tif
- __MACOSX/Figure 7/Fig 7A/NLD1/1/._G3BP1.tif
- Figure 7/Fig 7A/NLD1/1/Composite-1.tif (RGB).tif
- __MACOSX/Figure 7/Fig 7A/NLD1/1/._Composite-1.tif (RGB).tif
- Figure 7/Fig 7A/NLD1/1/Composite-1.tif
- __MACOSX/Figure 7/Fig 7A/NLD1/1/._Composite-1.tif
- Figure 7/Fig 7A/NLD1/1/INS RNA.tif
- __MACOSX/Figure 7/Fig 7A/NLD1/1/._INS RNA.tif
- Figure 7/Fig 7A/NLD1/2/g3bp1.tif
- __MACOSX/Figure 7/Fig 7A/NLD1/2/._g3bp1.tif
- Figure 7/Fig 7A/NLD1/2/Composite-1.tif (RGB).tif
- __MACOSX/Figure 7/Fig 7A/NLD1/2/._Composite-1.tif (RGB).tif
- Figure 7/Fig 7A/NLD1/2/Composite-1.tif
- __MACOSX/Figure 7/Fig 7A/NLD1/2/._Composite-1.tif
- Figure 7/Fig 7A/NLD1/2/ins rna.tif
- __MACOSX/Figure 7/Fig 7A/NLD1/2/._ins rna.tif
- Figure 7/Fig 7A/NLD3/crop/.DS_Store
- __MACOSX/Figure 7/Fig 7A/NLD3/crop/._.DS_Store
- Figure 7/Fig 7A/NLD3/crop/1/
- __MACOSX/Figure 7/Fig 7A/NLD3/crop/._1
- Figure 7/Fig 7A/NLD3/crop/2/
- __MACOSX/Figure 7/Fig 7A/NLD3/crop/._2
- Figure 7/Fig 7A/NLD2/crops/.DS_Store
- __MACOSX/Figure 7/Fig 7A/NLD2/crops/._.DS_Store
- Figure 7/Fig 7A/NLD2/crops/1/
- __MACOSX/Figure 7/Fig 7A/NLD2/crops/._1
- Figure 7/Fig 7A/NLD2/crops/2/
- __MACOSX/Figure 7/Fig 7A/NLD2/crops/._2
- Figure 7/Fig 7A/NLD3/crop/1/Composite.tif (RGB).tif
- __MACOSX/Figure 7/Fig 7A/NLD3/crop/1/._Composite.tif (RGB).tif
- Figure 7/Fig 7A/NLD3/crop/1/g3bp1.tif
- __MACOSX/Figure 7/Fig 7A/NLD3/crop/1/._g3bp1.tif
- Figure 7/Fig 7A/NLD3/crop/1/ins rna.tif
- __MACOSX/Figure 7/Fig 7A/NLD3/crop/1/._ins rna.tif
- Figure 7/Fig 7A/NLD3/crop/2/Composite.tif
- __MACOSX/Figure 7/Fig 7A/NLD3/crop/2/._Composite.tif
- Figure 7/Fig 7A/NLD3/crop/2/Composite.tif (RGB).tif
- __MACOSX/Figure 7/Fig 7A/NLD3/crop/2/._Composite.tif (RGB).tif
- Figure 7/Fig 7A/NLD3/crop/2/g3bp1.tif
- __MACOSX/Figure 7/Fig 7A/NLD3/crop/2/._g3bp1.tif
- Figure 7/Fig 7A/NLD3/crop/2/ins rna.tif
- __MACOSX/Figure 7/Fig 7A/NLD3/crop/2/._ins rna.tif
- Figure 7/Fig 7A/NLD2/crops/1/Composite crop 1(RGB).tif
- __MACOSX/Figure 7/Fig 7A/NLD2/crops/1/._Composite crop 1(RGB).tif
- Figure 7/Fig 7A/NLD2/crops/1/g3bp1.tif
- __MACOSX/Figure 7/Fig 7A/NLD2/crops/1/._g3bp1.tif
- Figure 7/Fig 7A/NLD2/crops/1/Composite crop 1.tif
- __MACOSX/Figure 7/Fig 7A/NLD2/crops/1/._Composite crop 1.tif
- Figure 7/Fig 7A/NLD2/crops/1/ins rna.tif
- __MACOSX/Figure 7/Fig 7A/NLD2/crops/1/._ins rna.tif
- Figure 7/Fig 7A/NLD2/crops/2/Composite.tif (RGB).tif
- __MACOSX/Figure 7/Fig 7A/NLD2/crops/2/._Composite.tif (RGB).tif
- Figure 7/Fig 7A/NLD2/crops/2/g3bp1.tif
- __MACOSX/Figure 7/Fig 7A/NLD2/crops/2/._g3bp1.tif
- Figure 7/Fig 7A/NLD2/crops/2/ins rna.tif
- __MACOSX/Figure 7/Fig 7A/NLD2/crops/2/._ins rna.tif
